# Supplementary material for: Microbiota and mycobiota in bronchoalveolar lavage fluid of silicosis patients
Source: J Occup Med Toxicol. 2023 Jul 10;18:10. doi: 10.1186/s12995-023-00377-3 (PMC10332100; doi:10.1186/s12995-023-00377-3)
Supplement: Supplementary file 1 — Additional file 1. [file 12995_2023_377_MOESM1_ESM.zip]

Archive with 12 entries (11 files):
- 1_BALF_Supplementary files_Zuo_JOMT_20230622/
- __MACOSX/._1_BALF_Supplementary files_Zuo_JOMT_20230622
- 1_BALF_Supplementary files_Zuo_JOMT_20230622/Table S2 KEGG analysis using PICRUST2 among silicosis patients (level1, level2, level3)_20230622.xlsx
- __MACOSX/1_BALF_Supplementary files_Zuo_JOMT_20230622/._Table S2 KEGG analysis using PICRUST2 among silicosis patients (level1, level2, level3)_20230622.xlsx
- 1_BALF_Supplementary files_Zuo_JOMT_20230622/.DS_Store
- __MACOSX/1_BALF_Supplementary files_Zuo_JOMT_20230622/._.DS_Store
- 1_BALF_Supplementary files_Zuo_JOMT_20230622/2-BALF_manuscript_Zuo_JOMT_Supplementary files_20230622.docx
- __MACOSX/1_BALF_Supplementary files_Zuo_JOMT_20230622/._2-BALF_manuscript_Zuo_JOMT_Supplementary files_20230622.docx
- 1_BALF_Supplementary files_Zuo_JOMT_20230622/Table S3 PICRUST2 microbial enzyme prediction among silicosis patients (top 50)_20230622.xlsx
- __MACOSX/1_BALF_Supplementary files_Zuo_JOMT_20230622/._Table S3 PICRUST2 microbial enzyme prediction among silicosis patients (top 50)_20230622.xlsx
- 1_BALF_Supplementary files_Zuo_JOMT_20230622/Table S4 PICRUST2 fungal enzyme prediction among silicosis patients (top 50)_20230622.xlsx
- __MACOSX/1_BALF_Supplementary files_Zuo_JOMT_20230622/._Table S4 PICRUST2 fungal enzyme prediction among silicosis patients (top 50)_20230622.xlsx
