# Supplementary material for: Microbiota and mycobiota in bronchoalveolar lavage fluid of silicosis patients
Source: J Occup Med Toxicol. 2023 Jul 10;18:10. doi: 10.1186/s12995-023-00377-3 (PMC10332100; doi:10.1186/s12995-023-00377-3)
Supplement: Supplementary file 1 — Additional file 1. [file 12995_2023_377_MOESM1_ESM.zip › 1_BALF_Supplementary files_Zuo_JOMT_20230622/Table S2 KEGG analysis using PICRUST2 among silicosis patients (level1, level2, level3)_20230622.xlsx]

## Sheet: KEGG pathway_level1
Table S2 KEGG pathway analysis using PICRUST2 among silicosis patients (level1)
Groups	Metabolism	Genetic Information Processing	Environmental Information Processing	Cellular Processes	Human Diseases	Organismal Systems
Fatigue	4.32642e+07	3.99016e+06	3.47169e+06	2.38121e+06	2.05442e+06	1.04023e+06
Fatigue	5.01642e+07	4.87823e+06	3.95939e+06	2.61063e+06	2.37491e+06	1.2216e+06
Fatigue	6.40157e+07	5.42206e+06	5.96819e+06	4.56169e+06	3.70405e+06	1.72602e+06
Fatigue	5.09338e+07	4.8019e+06	4.14342e+06	2.86424e+06	2.56879e+06	1.24448e+06
Fatigue	5.7134e+07	5.05131e+06	4.61647e+06	3.26832e+06	3.10585e+06	1.42521e+06
Fatigue	5.14254e+07	4.92738e+06	4.23938e+06	2.87178e+06	2.66983e+06	1.23622e+06
Fatigue	5.59184e+07	5.01837e+06	4.59221e+06	3.20509e+06	2.87296e+06	1.38937e+06
Fatigue	5.3606e+07	5.0696e+06	4.29266e+06	2.86504e+06	2.75271e+06	1.31011e+06
Fatigue	5.45902e+07	5.08525e+06	4.47589e+06	3.13869e+06	2.95316e+06	1.36405e+06
no Fatigue	5.05708e+07	4.70172e+06	4.39226e+06	2.91194e+06	2.57016e+06	1.22229e+06
no Fatigue	4.6832e+07	4.74461e+06	3.79074e+06	2.4371e+06	2.22564e+06	1.07484e+06
no Fatigue	5.8903e+07	5.29235e+06	4.84925e+06	3.17873e+06	2.69285e+06	1.38794e+06
no Fatigue	4.44531e+07	5202784	2.87398e+06	2.05138e+06	1.96122e+06	1.07867e+06
no Fatigue	4.0231e+07	4.51498e+06	2.71466e+06	1.71353e+06	1.8365e+06	967680
no Fatigue	3.89261e+07	4.60576e+06	2.52483e+06	1.72706e+06	1.77266e+06	936958
no Fatigue	3.97838e+07	4.71451e+06	2.68572e+06	1.74255e+06	1.7331e+06	922107
no Fatigue	5.14124e+07	4.92707e+06	4.15011e+06	2.961e+06	2.74872e+06	1.26701e+06
no Fatigue	1.03053e+08	5.98435e+06	6.31625e+06	3.56042e+06	3.01398e+06	2.26679e+06
no Fatigue	4.6931e+07	4.78998e+06	3.83596e+06	2.35327e+06	2.19101e+06	1.06396e+06
no Fatigue	2.76517e+07	3.17216e+06	1.80531e+06	1.11399e+06	1.23614e+06	628491
no Fatigue	3.79057e+07	4.44413e+06	2.50179e+06	1.67258e+06	1.64332e+06	862128
no Fatigue	5.11091e+07	5.39072e+06	3.54209e+06	2.10602e+06	2.39624e+06	1.13157e+06
no Fatigue	3.88264e+07	4.61393e+06	2.57493e+06	1.68628e+06	1.69469e+06	917977
no Fatigue	4.93471e+07	4.80932e+06	3.88894e+06	2.63803e+06	2.39466e+06	1.18036e+06
no Fatigue	4.92876e+07	4.82599e+06	3.90197e+06	2.64948e+06	2.48103e+06	1.20794e+06
no Fatigue	5.10387e+07	4.87986e+06	4.08325e+06	2.73274e+06	2.38685e+06	1.21901e+06
no Fatigue	5.07603e+07	4.88134e+06	3.98949e+06	2.70801e+06	2.48613e+06	1.21884e+06
no Fatigue	4.92543e+07	4.77642e+06	4.06846e+06	2.64107e+06	2.39301e+06	1.18113e+06
no Fatigue	5.04857e+07	4.76569e+06	4.17983e+06	2.79418e+06	2.59341e+06	1.23726e+06
no Fatigue	4.43047e+07	4.63278e+06	3.38139e+06	2.11628e+06	1.9565e+06	1.04269e+06
no Fatigue	5.35379e+07	5.21054e+06	4.24722e+06	2.92077e+06	2.62896e+06	1.27869e+06
no Fatigue	5.369e+07	5.06254e+06	4.22604e+06	2.81302e+06	2.59574e+06	1.28034e+06
no Fatigue	5.6301e+07	5.07997e+06	4.4183e+06	3.20451e+06	2.68796e+06	1.35478e+06
Fatigue	5.34478e+07	4.99857e+06	4.25114e+06	3.05254e+06	2.91871e+06	1.30948e+06
Fatigue	4.88474e+07	4.92619e+06	3.80802e+06	2.59386e+06	2.27297e+06	1.15548e+06
Fatigue	4.72561e+07	4.90641e+06	3.48641e+06	2.28274e+06	2.19514e+06	1.12184e+06
Fatigue	4.70733e+07	5.05143e+06	3401338	2.34088e+06	2.1607e+06	1.09611e+06
Fatigue	4.71132e+07	4.86752e+06	3.57801e+06	2.33778e+06	2.21085e+06	1.10919e+06
Fatigue	4.9566e+07	4.9528e+06	3.868e+06	2.56237e+06	2.31905e+06	1.17222e+06
Fatigue	5.24682e+07	5.04534e+06	4.16777e+06	2.82316e+06	2.64323e+06	1.21447e+06
Fatigue	5.16468e+07	4.93625e+06	4.06326e+06	2.8255e+06	2.59726e+06	1.26088e+06
Fatigue	5.16608e+07	5.00209e+06	4.03689e+06	2.85639e+06	2.58932e+06	1.2468e+06
Fatigue	4.31153e+07	4.53794e+06	3.20623e+06	2.21459e+06	1.91058e+06	984113
no Fatigue	4.55955e+07	4.7746e+06	3.45323e+06	2.30829e+06	2.01788e+06	1.04868e+06
no Fatigue	5.08341e+07	4.99358e+06	3.80719e+06	2.62009e+06	2.27534e+06	1.24013e+06
no Fatigue	4.12186e+07	4.05827e+06	3.10839e+06	2.1322e+06	1.83278e+06	947577
no Fatigue	4.522e+07	4.55377e+06	3.16219e+06	2.2084e+06	1.90647e+06	1.04666e+06
Fatigue	4.54188e+07	5.15278e+06	3.03059e+06	1.78612e+06	1.94743e+06	946801
Fatigue	3.56351e+07	3.59213e+06	2.3275e+06	1.42163e+06	1.41254e+06	841482
Fatigue	3.93925e+07	4.09224e+06	2.7121e+06	1.80807e+06	1.6553e+06	923480
Fatigue	3.59611e+07	3.59255e+06	2.35762e+06	1.47287e+06	1.40596e+06	847537
Fatigue	4.25684e+07	4.25451e+06	2.95714e+06	1.95596e+06	1.78533e+06	1.01671e+06
Fatigue	4.07906e+07	4.13259e+06	2.74733e+06	1.80452e+06	1.70434e+06	967712
Fatigue	4.6996e+07	4.93238e+06	3.34477e+06	2.38796e+06	2.011e+06	1.07605e+06
Fatigue	4.69262e+07	4.85255e+06	3.37942e+06	2.37972e+06	2.08752e+06	1.06383e+06
Fatigue	4.91995e+07	5.03492e+06	3.72881e+06	2.62061e+06	2.16201e+06	1.10533e+06
Fatigue	4.79882e+07	4.91709e+06	3.66965e+06	2.44882e+06	2.20148e+06	1.10698e+06
Fatigue	4.90849e+07	4.94249e+06	3.57628e+06	2.65103e+06	2.19941e+06	1.13583e+06
Fatigue	4.56727e+07	4.6579e+06	3.46404e+06	2.42612e+06	2.02231e+06	1.05514e+06
Fatigue	5.16414e+07	5.07075e+06	3.98722e+06	2.83688e+06	2.33988e+06	1.20802e+06
Fatigue	5.01508e+07	4.978e+06	3.80111e+06	2.66174e+06	2.31195e+06	1.1716e+06
Fatigue	4.52524e+07	4.91345e+06	3.12655e+06	2.22335e+06	1836575	993796
Fatigue	5.68386e+07	5.31932e+06	4.58955e+06	3.27268e+06	2.98716e+06	1.39307e+06
Fatigue	4.36173e+07	4.80074e+06	3.10095e+06	2.16612e+06	1.73513e+06	947881
Fatigue	4.2795e+07	4.55059e+06	3.04102e+06	2.09658e+06	1.7968e+06	983198
Fatigue	2.9805e+07	2.80239e+06	2.55067e+06	1.59407e+06	1.35655e+06	653744
Fatigue	5.04209e+07	4.69512e+06	3.86529e+06	2.7537e+06	2.27822e+06	1.18853e+06
Fatigue	4.47552e+07	4.45326e+06	3.15377e+06	2.15288e+06	1.88591e+06	1.04381e+06
Fatigue	4.14886e+07	4.10513e+06	3.01243e+06	1.91443e+06	1.7205e+06	960139
Fatigue	4.83915e+07	4.72693e+06	3.56887e+06	2.59604e+06	2.13304e+06	1.12724e+06
Fatigue	52950416	4.87583e+06	4.27065e+06	2.98018e+06	2.55036e+06	1.27864e+06
Fatigue	4.23043e+07	4.14195e+06	3.15037e+06	2.03666e+06	1.84154e+06	1014597
no Fatigue	5.0702e+07	5.00854e+06	3.83784e+06	2.73828e+06	2.63445e+06	1.26879e+06
no Fatigue	4.64222e+07	4.83145e+06	3.2794e+06	2.30484e+06	1.98812e+06	1.07372e+06
no Fatigue	4.05804e+07	3.98274e+06	2.94803e+06	1.87352e+06	1.75371e+06	959214
no Fatigue	4.09382e+07	4.17437e+06	2.84679e+06	1.94222e+06	1.70823e+06	960348
no Fatigue	3.8705e+07	3.81644e+06	2.68532e+06	1.75216e+06	1.59025e+06	911391
no Fatigue	41572215	4.54033e+06	2.92926e+06	1.8811e+06	1.78072e+06	979758
no Fatigue	4.65936e+07	4.78676e+06	3.47769e+06	2288298	1.97414e+06	1.05227e+06
no Fatigue	4.47996e+07	4.66247e+06	3.41879e+06	2.24046e+06	2.00112e+06	1.02655e+06
no Fatigue	4.39441e+07	4.58206e+06	3.37635e+06	2.2232e+06	1.95438e+06	995171
no Fatigue: silicosis patients without fatigue; fatigue: silicosis patients with fatigue.

## Sheet: KEGG pathway_level2
Table S2 KEGG pathway analysis using PICRUST2 among silicosis patients (level2)
Pathway level1	Metabolism	Metabolism	Metabolism	Metabolism	Metabolism	Environmental Information Processing	Genetic Information Processing	Genetic Information Processing	Metabolism	Environmental Information Processing	Cellular Processes	Metabolism	Metabolism	Metabolism	Metabolism	Metabolism	Genetic Information Processing	Metabolism	Human Diseases	Cellular Processes	Human Diseases	Cellular Processes	Organismal Systems	Human Diseases	Organismal Systems	Human Diseases	Cellular Processes	Human Diseases	Organismal Systems	Human Diseases	Human Diseases	Organismal Systems	Organismal Systems	Genetic Information Processing	Human Diseases	Human Diseases	Human Diseases	Organismal Systems	Human Diseases	Organismal Systems	Organismal Systems	Organismal Systems	Human Diseases	Cellular Processes	Environmental Information Processing	Organismal Systems
Pathway level2	Global and overview maps	Carbohydrate metabolism	Amino acid metabolism	Energy metabolism	Metabolism of cofactors and vitamins	Membrane transport	Translation	Replication and repair	Nucleotide metabolism	Signal transduction	Cellular community - prokaryotes	Lipid metabolism	Xenobiotics biodegradation and metabolism	Glycan biosynthesis and metabolism	Metabolism of other amino acids	Biosynthesis of other secondary metabolites	Folding, sorting and degradation	Metabolism of terpenoids and polyketides	Drug resistance: antimicrobial	Cell growth and death	Infectious disease: bacterial	Cell motility	Endocrine system	Cancer: overview	Aging	Neurodegenerative disease	Transport and catabolism	Drug resistance: antineoplastic	Environmental adaptation	Endocrine and metabolic disease	Cardiovascular disease	Immune system	Nervous system	Transcription	Infectious disease: viral	Cancer: specific types	Infectious disease: parasitic	Digestive system	Immune disease	Excretory system	Circulatory system	Development and regeneration	Substance dependence	Cellular community - eukaryotes	Signaling molecules and interaction	Sensory system
Fatigue	2.24145e+07	5.24467e+06	4.18521e+06	2.46672e+06	2.38335e+06	1.9373e+06	1.64849e+06	1.47712e+06	1.44435e+06	1.53432e+06	1296614	1.18972e+06	959604	778975	841390	793124	780505	562622	525426	431382	404573	486232	363354	320816	245687	175798	166683	157210	146593	125516	115814	108330	110614	84039.3	75945.4	85513.6	29144.2	26166.3	28136.5	15998.5	12319.6	11165.3	10528.2	303	73	0.033
Fatigue	2.5997e+07	6.10523e+06	4.82843e+06	2.84009e+06	2.74614e+06	2.24568e+06	2.02822e+06	1.81857e+06	1.74454e+06	1.7134e+06	1.43425e+06	1.39512e+06	1.07554e+06	901143	962340	913528	928687	655132	589101	505904	469395	479309	436619	377550	299969	201945	191008	185782	167166	149732	133746	119964	121112	102751	89387.4	97836	35677.5	33104.4	33652.7	18749.2	12608.6	12307	11103.3	153	302	3.2
Fatigue	3.27497e+07	7.3066e+06	6.57139e+06	3.62299e+06	3.44636e+06	3.1525e+06	2.22233e+06	2.0244e+06	1.98368e+06	2.81568e+06	2.48248e+06	1.97962e+06	1.91965e+06	981244	1.38851e+06	1.19732e+06	1.06626e+06	868700	771859	676501	649846	1.16539e+06	593644	572851	426773	395814	236575	305741	301037	210925	240420	163059	114241	109069	227488	223025	62213.3	39318.8	35481.6	28384.8	41692.8	17864.8	8392.11	741	0.033	0.033
Fatigue	2.62658e+07	6.13282e+06	4.99102e+06	2.87769e+06	2.76575e+06	2.34998e+06	2.0144e+06	1.76907e+06	1.74735e+06	1.7934e+06	1.55877e+06	1.44629e+06	1.20886e+06	888325	999257	932113	914076	678560	607115	540803	483414	570191	433986	403632	307046	232005	193955	202587	178081	151686	150938	123060	125048	104357	134157	119350	39622.3	28813.9	31346.6	19319.2	17034.3	12087.3	12935.2	525	43	0.033
Fatigue	2.94683e+07	6.68978e+06	5.71443e+06	3.2825e+06	3.11092e+06	2.54571e+06	2.08212e+06	1.86904e+06	1.8407e+06	2070704	1.73982e+06	1.64661e+06	1.47498e+06	921599	1.16415e+06	1.05576e+06	994061	764322	648839	642517	573151	663525	480793	471838	372815	317978	221709	242540	207309	178557	179589	132243	136254	106093	220966	162775	60743.9	35671.3	33300.2	22888.6	23163.8	14071.5	15578.3	742	59	0.033
Fatigue	2.65735e+07	6.21294e+06	4.99716e+06	2.89198e+06	2.77445e+06	2.3821e+06	2.04762e+06	1.83521e+06	1.7664e+06	1.85728e+06	1.54885e+06	1.47145e+06	1.22561e+06	876851	1.01308e+06	934483	942102	687463	639150	547772	509480	593881	435543	417923	298748	237076	180719	210625	175244	158006	155172	126937	124922	102452	132104	122954	42679.6	27071.9	32088.5	15630.1	18892.3	13199.1	12571.8	556	0.033	29.6
Fatigue	2.87515e+07	6.54832e+06	5.66986e+06	3.14895e+06	3.06242e+06	2.47344e+06	2.06264e+06	1.87116e+06	1.83266e+06	2.11876e+06	1.75334e+06	1.65717e+06	1.42529e+06	928979	1.12783e+06	1.01047e+06	981735	754986	659866	583065	527053	645598	487416	453660	357408	287955	222698	223264	203864	162268	168925	126729	123467	102832	148558	142019	48123	32654.6	34858	21379	21881.2	14402.6	16416	388	2	164
Fatigue	2.76625e+07	6.27817e+06	5.28894e+06	3.10755e+06	2.98724e+06	2.34684e+06	2.10931e+06	1.86028e+06	1.80788e+06	1.94581e+06	1.58043e+06	1.56911e+06	1.28875e+06	907775	1.05471e+06	935992	991696	717374	613168	561747	514751	517645	449123	419942	333415	278528	204806	224198	192841	165827	159843	123951	124051	108321	149917	135728	41789.4	28979.2	35061.1	18230.7	25457.4	14060.4	13960.9	418	8	0.033
Fatigue	2.82121e+07	6.41279e+06	5.40497e+06	3.12591e+06	3.02479e+06	2.45105e+06	2.09524e+06	1.88437e+06	1.80833e+06	2.02484e+06	1.68359e+06	1.58655e+06	1.33418e+06	886685	1.0992e+06	976206	999924	718456	639170	587536	544788	666675	467136	459050	351986	300149	200640	236960	202695	172599	177101	131114	116265	105714	175994	152683	50942.8	33419.2	35848.6	20371.3	26731.1	14328.5	7874.67	248	0.033	0.033
no Fatigue	2.61739e+07	6.0144e+06	4.93265e+06	2.86643e+06	2.77174e+06	2.4905e+06	1.93416e+06	1.76627e+06	1.70136e+06	1.90175e+06	1.64686e+06	1.42354e+06	1.26209e+06	847219	1.0088e+06	897504	903561	671184	637757	496821	492779	604381	422986	397008	306935	231574	163713	200367	171910	150957	149762	125012	116757	97731.7	108795	119768	37522.1	26724.8	32906.8	19160.9	18004.1	14801.5	10959.5	157	2	0.033
no Fatigue	2.43653e+07	5.75971e+06	4.31001e+06	2.66098e+06	2.66799e+06	2.284e+06	1.97688e+06	1.77512e+06	1.65653e+06	1.50667e+06	1.38441e+06	1.24005e+06	953861	877038	890373	848995	889740	601149	579715	473834	458563	434768	394316	341106	249353	178462	143756	175560	151898	138746	120049	119962	88655.1	102862	78344.5	89320	29704.3	32451.5	31242.1	14102.7	11028.4	13076.7	4831.32	328	63	0.033
no Fatigue	3.03593e+07	7.15662e+06	6.0597e+06	3.19537e+06	3.26099e+06	2.69944e+06	2.17756e+06	1.93933e+06	1.99073e+06	2.14981e+06	1.83418e+06	1.76819e+06	1.26341e+06	933693	1.13191e+06	1.01697e+06	1.06306e+06	766139	755824	554572	508358	572280	535385	429493	337822	250687	217470	180089	191449	157524	130371	120315	125509	112401	85032.2	99826	41773.8	34089.5	31703.1	18275.6	14179.2	10915.2	22169.2	227	0.033	0.033
no Fatigue	2.31138e+07	5.3914e+06	3.82621e+06	2.61403e+06	2.74296e+06	1.78011e+06	2.23341e+06	1.96253e+06	1.76455e+06	1.09388e+06	1.13485e+06	1.08251e+06	582057	1.10512e+06	792254	853663	898385	584580	562564	519257	408240	221701	405002	282115	229318	154203	175348	170053	149730	135507	95655	129291	86467.7	108459	45329.2	53475.2	16239.1	47950.2	35016.5	10037	8623.22	12229.5	2828.16	225.66	0.033	18.33
no Fatigue	2.10204e+07	4.49849e+06	3.69682e+06	2.42637e+06	2.49475e+06	1.62951e+06	1.90774e+06	1.7016e+06	1.49685e+06	1.08515e+06	1020723	1.08646e+06	622824	901872	728657	764672	812673	492753	517523	422054	330816	122177	343648	252969	237622	195052	148550	157601	147040	136473	88603.1	88751.7	67225.5	92968.2	44302.3	62761.5	16065.6	35030.4	32408.4	8522.79	25948.7	13890.7	1925.01	28	0.033	0.033
no Fatigue	2.03127e+07	4.50508e+06	3.42055e+06	2.34623e+06	2.43373e+06	1.53309e+06	1.97669e+06	1.72905e+06	1542566	991745	985011	970344	501998	954243	695840	751791	802657	491113	508080	441575	343079	145634	336791	239604	218640	169344	154640	155145	139766	126594	84560.3	97086.8	64882.6	97352.2	44489.1	53713.7	15013.5	43028.9	31829.3	7271.82	17638.2	11853.3	1204.5	205	1.34	0.033
no Fatigue	2.07657e+07	4.84976e+06	3.49801e+06	2.30582e+06	2.35243e+06	1.66437e+06	2.02767e+06	1.77289e+06	1.5903e+06	1.02135e+06	995441	1.00615e+06	529726	921044	703913	757833	813989	503143	520048	436816	355471	169905	352311	252338	196853	131150	140325	145263	128962	125590	81230.5	102179	74849.8	99961.3	31834.8	43462	15723	37230.7	29547.4	8804.69	10460.4	10456.6	1439.01	65	0.033	0.033
no Fatigue	2.65693e+07	6.10355e+06	4.95685e+06	2.94464e+06	2.85888e+06	2.29776e+06	2.04265e+06	1.84273e+06	1.77885e+06	1.85235e+06	1.56389e+06	1.43864e+06	1.22847e+06	898101	1.02627e+06	936587	940196	672229	618949	582021	518507	626003	439700	415290	325459	264675	188836	218649	182513	162778	155903	123807	111589	101498	166162	136121	44690.2	36627.4	33545.6	16419.9	19286.2	11613.5	13444	256	0.033	0.033
no Fatigue	5.11526e+07	1.2271e+07	1.13075e+07	5.38961e+06	4.32581e+06	3.73907e+06	2.44804e+06	2.24879e+06	2.5026e+06	2.57718e+06	2.17671e+06	3.71651e+06	5.33463e+06	1.26493e+06	2.08725e+06	1.72912e+06	1.15985e+06	1.97118e+06	564793	787735	623046	256578	866981	678288	459568	214362	339373	222113	162898	239432	120588	167310	502068	127673	63549.7	116136	59320	28385	61399.8	69176.4	4677.76	5729.33	50948.2	26	0.033	0.033
no Fatigue	2.43676e+07	5.86973e+06	4.37166e+06	2.62882e+06	2.55457e+06	2.28583e+06	2.01987e+06	1.77425e+06	1.7142e+06	1.55013e+06	1.34157e+06	1.28819e+06	948034	864716	881651	844536	892134	597291	591302	461781	446207	399609	396063	346662	247891	162512	150043	169972	140866	137532	116878	112675	104880	103719	69419.6	81653.6	29592.9	26068.2	30164.5	14406.1	10062.5	11047.3	9115.2	269	0.033	0.033
no Fatigue	1.45951e+07	3.11735e+06	2.45595e+06	1.68484e+06	1.75062e+06	1.12475e+06	1.35707e+06	1.20793e+06	1.03503e+06	680552	650557	673430	323156	661685	486436	556937	536986	311114	382938	285474	221645	81138.6	220599	163251	153607	127249	96821.6	103148	100536	98081.1	49957.8	48263.2	42887.2	70170.7	20373.9	29221.5	14269.6	26310.1	25903.5	7173.91	19296.1	9818.71	97.5	2	0.033	0.033
no Fatigue	1.98459e+07	4.54152e+06	3.35282e+06	2.1962e+06	2.2972e+06	1.53379e+06	1.91697e+06	1.66724e+06	1.50469e+06	967963	921810	906703	503376	898392	670668	716066	765849	472149	487361	417312	340161	192934	325953	236830	191422	124618	140510	138360	120571	117058	76158.4	94913.3	67126.1	94072.6	35471.5	40371.4	17652.5	35804.8	27896.8	9419.55	8366.88	8551.06	1380	18	32	0.033
no Fatigue	2.68757e+07	5.82557e+06	4.81671e+06	3.08423e+06	2.94879e+06	2.07985e+06	2.30825e+06	2.03463e+06	1.7855e+06	1.46221e+06	1.22413e+06	1.33712e+06	843635	1.0006e+06	956947	1.04125e+06	933163	593037	703505	487183	439245	233795	390511	328317	282733	248630	160715	187751	172025	180193	106033	83503.7	84781.7	114678	57288.1	69996.4	18836	41089.9	52480.3	19677.7	39016.7	18236.1	3969.21	195	20	0.033
no Fatigue	2.03963e+07	4.649e+06	3.37184e+06	2.2661e+06	2.37739e+06	1.61318e+06	1.9851e+06	1.74184e+06	1.55182e+06	961751	939624	925079	455344	932582	691371	733132	789846	476461	501417	433683	340993	161088	348307	246519	206666	131520	151879	144474	127360	126123	76256.6	92442.3	72310.2	97150.6	34982.2	41528.2	19002.5	40498.3	30916.8	10860.3	10028.2	9503.65	959.49	2.5	0.033	0.033
no Fatigue	2.56134e+07	5.96539e+06	4.78322e+06	2.79011e+06	2.68271e+06	2.2073e+06	2.00491e+06	1.78976e+06	1.71884e+06	1.68164e+06	1.44339e+06	1.33466e+06	1.03014e+06	885944	964542	927900	915819	650192	594307	505349	475609	511478	421469	371973	275873	206049	177556	184889	164120	147764	135763	128265	113795	98838.1	96595.1	101994	39348.3	34808.7	32008.4	15376.6	13205.7	13448.2	8363.88	260	0.033	0.033
no Fatigue	2.55123e+07	5.89258e+06	4.75789e+06	2.8074e+06	2.73332e+06	2.21155e+06	2.00614e+06	1.80699e+06	1.71035e+06	1.69036e+06	1.44575e+06	1.36685e+06	1.07592e+06	896576	966541	917221	913254	650741	597310	518564	471327	501762	427887	383877	298067	235292	183315	196935	170429	151054	142102	122252	109690	99600.1	112334	111118	40297.5	31988.5	33114	16712	17309.3	13604.4	6265.32	88	48	0.033
no Fatigue	2.64025e+07	6.14467e+06	4.97465e+06	2.87177e+06	2.81248e+06	2.30615e+06	2.02639e+06	1.8196e+06	1.76438e+06	1.7771e+06	1.5292e+06	1.42667e+06	1.17249e+06	904936	986898	908992	931862	668342	625892	511698	465736	508920	445810	375986	287416	198184	182744	184414	167874	145684	131413	121954	123513	102001	80563.8	96960.6	35428.2	29181.1	32689.3	18503.9	12299.1	12463	13902.5	175	0.033	0.033
no Fatigue	2.63473e+07	6.04656e+06	4.91308e+06	2.90204e+06	2.80608e+06	2.27214e+06	2.04448e+06	1.8003e+06	1.74951e+06	1.71736e+06	1.50278e+06	1.42446e+06	1.13358e+06	879369	972800	916654	934050	668900	607577	531701	478649	494120	436762	389589	299319	219920	179318	193763	166660	151914	142653	122755	119222	102514	112900	108430	38863.4	28690.8	31957.4	16832.2	14239.6	14355.2	9911.07	86	0.033	0.033
no Fatigue	2.54825e+07	6.04777e+06	4.70052e+06	2.80569e+06	2.65842e+06	2.31771e+06	1.99231e+06	1.77831e+06	1.73983e+06	1.75076e+06	1.47416e+06	1.38674e+06	1.11125e+06	833620	955215	879307	904231	653429	604320	490887	465269	508049	424321	390677	287651	194480	167800	183732	157063	144432	137313	122638	122290	101572	89765.9	100966	36994.2	25042.4	32806.7	18402.2	11620.4	12101.7	12255	171	0.033	0.033
no Fatigue	2.60918e+07	6.01129e+06	4.99545e+06	2.80444e+06	2720823	2.30851e+06	1.97661e+06	1.77951e+06	1.72853e+06	1.87132e+06	1.52153e+06	1.47353e+06	1.23864e+06	835063	1.01095e+06	904254	910003	670933	607095	521477	492961	572345	437468	408097	309912	239944	178649	204523	174125	154393	152878	125174	118559	99557.2	122873	123510	42902.3	24287.2	32290	16331.4	18027.4	13375.4	11947.9	178	0.033	0.033
no Fatigue	2.31437e+07	5.43298e+06	4.08488e+06	2.50081e+06	2.47526e+06	2.08613e+06	1.969e+06	1.72808e+06	1.6065e+06	1.29507e+06	1.23691e+06	1.17995e+06	848671	843316	830513	791168	834216	566991	508527	449210	382333	266002	398321	313813	238853	146459	163982	163951	136072	138709	103693	95696.1	105967	101478	61054.9	67695.9	30059.8	28582.8	34028.2	18659.6	9493.89	11043.1	6180.99	173	182	0.033
no Fatigue	2.77151e+07	6.43737e+06	5.24383e+06	2.99379e+06	2.88451e+06	2.38924e+06	2.18101e+06	1.94199e+06	1.84641e+06	1.85798e+06	1.58152e+06	1.5071e+06	1.27214e+06	915986	1.04268e+06	966300	978728	712703	616774	567212	509883	586104	456071	407984	302299	236815	185252	207676	184093	167540	147466	125458	136388	108809	125376	116911	43054.5	25035.1	32306	17844.1	18815.2	12681.3	17172.7	678.66	0.033	0.33
no Fatigue	2.7776e+07	6.52886e+06	5.26584e+06	3.03647e+06	2.90359e+06	2.41654e+06	2.09848e+06	1.87991e+06	1.81462e+06	1.8095e+06	1.54282e+06	1.49595e+06	1.21338e+06	911873	1.05326e+06	983647	978984	706515	619294	551879	493054	516830	456402	412288	310032	231879	201353	203064	176533	161387	146879	124492	131994	105166	121020	114015	43823.8	31765.2	35463	19192.4	15800.9	14124.3	13576.6	141	0.033	0.033
no Fatigue	2.90933e+07	6.77297e+06	5.62176e+06	3.16265e+06	3.04532e+06	2.47753e+06	2.10189e+06	1.87725e+06	1.83962e+06	1.94077e+06	1.73188e+06	1.60589e+06	1.31828e+06	915158	1.11399e+06	1.05661e+06	995065	755458	610253	598105	507202	663277	485643	418912	334052	250872	211143	203597	192397	170402	149750	128086	135680	105765	154828	124699	46280.8	30910.9	31786.3	20254.2	16741.8	11013.8	19377	101	0.033	0.033
Fatigue	2.76232e+07	6.32626e+06	5.30041e+06	3.02583e+06	2.93137e+06	2.30102e+06	2.06618e+06	1.86127e+06	1.75648e+06	1.95009e+06	1.59462e+06	1.51531e+06	1.32996e+06	851815	1.08084e+06	977580	967690	728709	610729	610268	546740	655992	451864	447919	336676	292333	190823	232223	193423	173518	169690	123824	124568	103423	195617	149573	53837.2	26806.8	31636.7	17447	22629	12242.9	14897.3	843	28	0.033
Fatigue	2.53647e+07	5.95919e+06	4.68246e+06	2.73488e+06	2.68376e+06	2.1843e+06	2.05956e+06	1.82849e+06	1.72824e+06	1.62361e+06	1.41602e+06	1.3382e+06	964733	900828	936194	913736	936539	640474	579694	502298	453054	494765	420365	353494	272521	193981	180375	179279	161040	145383	121746	120131	109443	101607	86908.7	87834.7	33921.3	32702.1	29708.5	14384.9	12321.7	12486.3	7970.16	401.67	112	84
Fatigue	2.45608e+07	5.6865e+06	4.3944e+06	2.69123e+06	2.69855e+06	2.02534e+06	2.06702e+06	1.83806e+06	1.70905e+06	1.46107e+06	1.2782e+06	1.25231e+06	867183	1.00246e+06	883841	900575	902133	609223	600978	497138	433439	319691	398920	334304	262966	182297	187521	175616	154483	142886	114336	118657	111382	99201.3	70854.2	76500.7	26949.1	36068.9	29738	12541.8	14109.8	12536.8	7242.59	187	0.033	172
Fatigue	2.44781e+07	5.52907e+06	4.42075e+06	2.71012e+06	2.7285e+06	1.96108e+06	2.13765e+06	1.89881e+06	1.73842e+06	1.44026e+06	1.2776e+06	1.23406e+06	864428	969323	874854	900159	911016	625450	570739	500402	428906	392669	388408	320246	265754	195163	170106	180383	156664	144537	109993	111852	96563.2	103953	70922.3	76090.8	27570.5	37578.5	30589.2	10511.9	16457.5	12320	5556.51	106	0.033	0.033
Fatigue	2.44936e+07	5.66415e+06	4.42689e+06	2.70685e+06	2.66959e+06	2.1037e+06	2.06431e+06	1.80825e+06	1.699e+06	1.47431e+06	1.29985e+06	1.26232e+06	920193	901097	874899	879452	891207	615126	578956	500361	432391	371870	400566	345291	258487	183742	165244	176798	152816	144720	117815	115083	111895	103748	81540.6	81851.9	29360.9	31387.5	30658.6	12772	15014.8	11093.9	7722.84	462	1	72
Fatigue	2.58169e+07	5.93452e+06	4.74716e+06	2.82848e+06	2.76539e+06	2.25124e+06	2.0779e+06	1.8389e+06	1.73077e+06	1.61671e+06	1.42399e+06	1.35086e+06	992329	894741	931238	928804	931627	644800	594899	513374	444903	452059	421463	369364	277037	193908	172573	183672	162505	151861	128499	120389	117970	104372	88745.4	91039.9	32469.3	28570.8	30940.4	14935.2	15671.2	13561.7	8752.08	376	51	120
Fatigue	2.72434e+07	6.35437e+06	5.09304e+06	3.00276e+06	2.85038e+06	2.52569e+06	2.10141e+06	1.88269e+06	1.79221e+06	1.64203e+06	1.54959e+06	1.42569e+06	1.14847e+06	876362	1.01553e+06	969558	956105	696482	613363	573148	501526	514555	422573	403894	288856	237066	185655	202171	174270	163917	145802	119277	132097	105130	168057	121140	44254.9	30719.4	34305.2	16417.8	18910.3	11349	7730.3	207	46	1.6
Fatigue	2.67844e+07	6.18783e+06	5.06912e+06	2.8888e+06	2.79682e+06	2.29405e+06	2.05778e+06	1.83041e+06	1.75764e+06	1.76918e+06	1.51051e+06	1.45411e+06	1.14116e+06	894667	1.0074e+06	975955	947712	688889	603472	559773	497743	558301	445183	400526	303845	236341	196641	203096	173654	159959	149247	131726	118746	100350	146454	118511	44849.4	42201.5	29818	16624.3	15363.5	13537	7245.15	267	29	0.033
Fatigue	2.68307e+07	6.27688e+06	4.97922e+06	2.94241e+06	2.82022e+06	2.27706e+06	2.09615e+06	1.83873e+06	1.77394e+06	1.75981e+06	1.51721e+06	1.3986e+06	1.1009e+06	893276	1.00017e+06	968543	962515	675912	609554	562664	500848	593008	443571	406044	296052	220257	183046	199731	173686	161255	150851	133255	125672	104696	140866	115602	41313.7	30891.4	30551.3	16611.2	15207.2	11837.7	12444.5	457	21	20
Fatigue	2.25999e+07	5.35842e+06	4.06836e+06	2.44488e+06	2.29082e+06	1.90677e+06	1.93921e+06	1.67157e+06	1.56902e+06	1.29945e+06	1.19239e+06	1.09083e+06	708156	811553	761428	849075	834123	562841	532480	461621	389306	426998	367490	306774	189883	117550	133435	146387	129769	130415	109717	128795	116788	93034.9	64489.8	61996.9	25740.2	24074.7	20588	9670.16	5959.59	11679	5135.6	142.67	13	4
no Fatigue	2.38766e+07	5.68579e+06	4.25207e+06	2.59529e+06	2.43647e+06	2.06188e+06	2.03739e+06	1.75694e+06	1.66603e+06	1.39125e+06	1.27042e+06	1.19172e+06	784166	825362	812049	877848	880191	592049	550638	471337	412108	423114	395809	332795	214288	127276	143419	155295	136819	136266	115083	130482	116960	100076	63647.8	67468.8	26594.7	24730.4	26053.8	11313.1	5966.68	12316.3	4657.68	0.033	102	0.033
no Fatigue	2.65838e+07	6.09035e+06	4.81183e+06	3.03296e+06	2.87524e+06	2.20396e+06	2.09783e+06	1.8243e+06	1.74085e+06	1.60323e+06	1.43995e+06	1.30694e+06	925288	885956	945580	969918	966195	665355	587197	518541	454058	486570	452189	399539	284617	147481	174723	172006	156002	149229	139400	144517	134759	105256	67342	86944.7	30991.2	28991	32580.6	17959.3	6990.88	14101.8	8570.86	302	0.033	0.033
no Fatigue	2.1523e+07	5.16413e+06	3.88e+06	2.30283e+06	2.2317e+06	1.81086e+06	1.70339e+06	1.50509e+06	1.45136e+06	1.29745e+06	1.15991e+06	1.07216e+06	730295	787688	753029	792678	768024	529764	519042	422477	376371	403564	350749	287433	188485	119110	146120	137046	125947	121451	100947	116184	110555	81768.7	58218.5	59464.8	26290.3	27533.2	22862.9	12177.2	5595.67	10311.4	4544.84	128	80	40
no Fatigue	2.37758e+07	5.52565e+06	4.24328e+06	2.51189e+06	2.57174e+06	1.84322e+06	1.90586e+06	1.68779e+06	1.58855e+06	1.31891e+06	1.20081e+06	1.08502e+06	786973	904406	801978	863951	863920	560680	523893	459937	396954	380118	389688	307038	211776	117830	167309	148311	138101	142181	108039	125116	118794	96203.2	52283.5	55904.5	26167	30095.8	24930.1	17626.3	5513.41	9925.41	2933.5	221.33	63.83	20
Fatigue	2.40554e+07	5.0014e+06	4.21684e+06	2.74899e+06	2.81012e+06	1.86768e+06	2.19368e+06	1.98214e+06	1.61717e+06	1.16291e+06	1.0896e+06	1.14166e+06	540863	992604	779380	968256	873292	546132	612977	431438	333609	136960	307861	272444	240000	204603	128124	163983	144205	158686	85700.9	81594.1	79173.7	103681	30889.5	46522.2	11414.8	32037.8	26049	5123.91	38591.4	18214.7	552.39	0.033	1	0.033
Fatigue	1.88457e+07	4.10354e+06	3.36186e+06	1.88002e+06	2.09227e+06	1.39254e+06	1.44798e+06	1.37413e+06	1.29661e+06	934954	858693	750523	892160	686073	666259	619799	688560	440352	321581	324962	294901	109958	321359	238652	205859	111490	128015	110704	98922.5	142390	69738.4	57731.4	91669.8	81455.6	34354.2	37997	27370.3	33917.5	21572.2	22964.3	4751.2	4306.23	1790.01	0.033	0.033	0.033
Fatigue	2.07339e+07	4.62983e+06	3.67444e+06	2.1634e+06	2.29017e+06	1.60486e+06	1.69821e+06	1.54226e+06	1.45141e+06	1.10724e+06	1.03413e+06	900192	825621	780938	720268	722592	764092	499778	426717	387884	348952	247520	344336	262039	209362	120173	138480	130815	117802	136989	86228.3	90172.5	96669	87684.6	42385	48455.3	25705.3	32947.1	23925.8	18694.2	5615.77	7882.02	2916.12	59	0.033	0.033
Fatigue	1.9134e+07	4.10754e+06	3.43086e+06	1.87857e+06	2.09569e+06	1.3986e+06	1.43492e+06	1.37573e+06	1.30597e+06	959025	882097	712218	906562	656023	663169	630307	700339	440167	307018	321601	299612	149248	320103	242391	198361	104356	119929	107210	99331	149591	73260.6	63416.8	100374	81566.4	35935.6	37266.7	30114.3	31896.9	18189.6	25126.1	3933.33	4994.4	1017	0.033	0.033	0.033
Fatigue	2.23692e+07	5.0339e+06	4.02649e+06	2.34674e+06	2.4463e+06	1.73702e+06	1.74552e+06	1.59844e+06	1.5208e+06	1.22012e+06	1.11618e+06	1.01518e+06	920855	800570	786524	767410	818438	534503	436818	409050	366698	272819	381950	298075	233866	133814	157888	139638	129812	148938	95472.9	95445.6	106673	92107.1	51381.8	55850.4	29027	32184.2	26849.7	21043.5	7104.1	8630.98	2769	27	1.5	0.033
Fatigue	2.14898e+07	4.75909e+06	3.84295e+06	2.24748e+06	2.36291e+06	1.61284e+06	1.68594e+06	1.56909e+06	1.47416e+06	1.1345e+06	1.03581e+06	921749	890792	794954	750518	744202	787658	511948	414882	398565	351247	221450	359783	280287	223453	130497	148648	133027	121976	148620	89509.3	87369.5	103619	89902.3	48738.6	52167.9	29199.7	35447.1	23913.4	21186.6	6966.41	7910.74	2253	52	0.033	0.033
Fatigue	2.46657e+07	5.84191e+06	4.33761e+06	2.65879e+06	2.60726e+06	1.96702e+06	2.08986e+06	1.83712e+06	1.70551e+06	1.37769e+06	1.25414e+06	1.15072e+06	649074	1.02277e+06	822100	943724	908688	590878	622506	503016	426405	446306	394894	306882	192027	106327	184365	152450	148100	136272	112644	152331	130969	96704.7	45189.2	50933.3	21934.7	30352.3	25253.1	10423.4	4850.04	12102.9	4206.48	124	59.32	0.033
Fatigue	2.45799e+07	5.70039e+06	4.37571e+06	2.66682e+06	2.67876e+06	2.00173e+06	2.05398e+06	1.80507e+06	1.67436e+06	1.37768e+06	1.26812e+06	1.15883e+06	753541	994445	832885	916927	894379	593607	597729	498150	429143	446437	388962	319054	213229	137492	166946	164028	148120	142862	112782	137045	112760	99118.8	63301.2	66312.5	22710.2	31633.6	27437.3	10746	9438.2	11898.4	4663.53	63	0.033	0.033
Fatigue	2.58312e+07	6.13241e+06	4.61269e+06	2.74811e+06	2.7097e+06	2.22117e+06	2.12681e+06	1.86669e+06	1.73043e+06	1.50764e+06	1.37571e+06	1.24056e+06	731269	995008	851824	990375	941622	625892	649446	526771	453872	550734	407287	329542	194103	119507	167209	161620	152665	146611	121319	160388	135336	99791.4	64012.9	61468.7	26210.5	26703.1	25079.5	8362.62	7818.65	12666	3320.25	183	0.033	0.033
Fatigue	2.50882e+07	6.00423e+06	4.42007e+06	2.71015e+06	2.68237e+06	2.19561e+06	2.07598e+06	1.82827e+06	1.70286e+06	1.47394e+06	1.33621e+06	1.24663e+06	805736	948012	871422	909167	910747	599330	611277	515290	442325	423094	415387	344120	240163	153166	174137	171501	150097	143552	119181	128183	109653	102092	80137.1	73830.2	28861.8	32224.7	29983.5	12193.7	9226.05	9855.58	3542.88	92	92	0.033
Fatigue	2.5673e+07	6.11091e+06	4.54877e+06	2.75178e+06	2.76291e+06	2.06374e+06	2.07907e+06	1.84169e+06	1.72174e+06	1.51254e+06	1.36965e+06	1.22825e+06	720883	1.08662e+06	885225	987060	923891	607763	654755	526115	458358	542032	412947	323539	212234	139694	212990	169067	166946	144479	120362	150078	127020	97838.2	68030.9	65231.3	24782.2	33583.1	27751.9	11466.4	9050.89	12504.7	3357	245	5.5	0.033
Fatigue	2.39639e+07	5.65367e+06	4.3132e+06	2.57933e+06	2.47685e+06	2.02858e+06	1.96891e+06	1.73024e+06	1.62313e+06	1.43546e+06	1.30458e+06	1.14387e+06	762270	874628	805142	890724	864706	586006	577862	477032	413508	494213	386398	322035	203962	123652	150209	154266	140618	137458	115116	137701	129512	94034.2	57553.6	64677.6	26321	25769.4	24232.3	12093.3	7090.82	11999	5624.57	89.66	0.033	1.33
Fatigue	2.69451e+07	6.37215e+06	4.92217e+06	2.88213e+06	2.80906e+06	2.32872e+06	2.13159e+06	1.89085e+06	1.78765e+06	1.6582e+06	1.52912e+06	1.33763e+06	887817	1.05313e+06	941811	1.03117e+06	948607	671617	673878	550157	482634	553286	435080	352554	227966	153662	204103	176173	169005	152522	132613	159106	149421	99703.2	75628.1	76397	28965.6	32653.2	27377.3	11925.1	9908.11	12951	7479.99	210	300	0.033
Fatigue	2.62043e+07	6.12519e+06	4.81181e+06	2.8151e+06	2.77302e+06	2.19366e+06	2.09465e+06	1.84303e+06	1.73941e+06	1.60744e+06	1.43468e+06	1.30185e+06	868444	982980	911312	972060	939823	645322	644686	532332	459034	511469	434986	362619	232388	159400	182977	175425	163221	150785	131488	144497	132519	100500	84333.6	80907.5	30911.6	27971.7	25669.6	13347.7	9827.52	12841.4	6690.99	289	2	0.033
Fatigue	2.39321e+07	5.76533e+06	4.12593e+06	2.51294e+06	2.52332e+06	1.91375e+06	2.09356e+06	1.82564e+06	1.64054e+06	1.21276e+06	1.16327e+06	1.06347e+06	441724	1.00318e+06	758215	933447	898183	552157	600848	490198	404023	403005	379975	275779	145092	68887.7	166825	139951	137355	129941	103676	160105	127361	96072.1	39553.9	33637.1	18743	23908.8	20806.4	7084.23	1503.68	11405.2	728.01	53.17	33.5	6.67
Fatigue	2.94249e+07	6.7887e+06	5.68326e+06	3.15603e+06	3.14656e+06	2.50686e+06	2.20302e+06	1.98671e+06	1.89252e+06	2.08269e+06	1.65678e+06	1.59226e+06	1.1857e+06	1.02341e+06	1.11067e+06	1.07403e+06	1.02171e+06	760644	705068	658699	581893	732491	487734	436684	314620	288972	221888	234345	214237	180350	164367	146390	139496	107886	169253	128136	52176.4	36655.7	30908.7	15854.9	26175	11910.5	15011	2822	0.033	0.033
Fatigue	2.31286e+07	5.57773e+06	3.97651e+06	2.40882e+06	2.41828e+06	1.92982e+06	2.05949e+06	1.76947e+06	1.59497e+06	1.17109e+06	1.13992e+06	1.01581e+06	414926	924872	720669	906360	876399	529761	571380	468998	393257	414426	364677	264679	135465	54119.7	142751	132386	130765	125340	98665.6	158207	121179	95379.2	27538	27802.5	17115.7	20560.6	22775.3	5549.83	702.09	10775.8	75	22	44	0.033
Fatigue	2.24664e+07	5.35322e+06	3.93917e+06	2.40882e+06	2.33727e+06	1.83462e+06	1.93345e+06	1.69665e+06	1.5897e+06	1.20623e+06	1.14371e+06	1.04613e+06	637982	891957	741365	839592	827570	543339	538515	454182	382068	350497	376984	285270	174501	95555.6	148093	135585	127278	130345	96058.4	129669	117323	92927.9	40047.9	44494.9	23105.4	33792.5	23036.5	10735.6	2735.16	10161	2716.66	107	168	20
Fatigue	1.55467e+07	3.90233e+06	2.64429e+06	1.69552e+06	1.63701e+06	1.51488e+06	1.1561e+06	1.04833e+06	1.06211e+06	1.0358e+06	914705	735474	501888	590922	574790	535185	542040	378823	430074	275420	296665	302175	236772	207143	136100	74183.7	101757	91352.6	82214.7	85393.2	66284.6	79265.9	76301.5	55926.2	28598	39513.5	18846.9	23631.5	16908.3	10757.8	1634.41	7066.46	1589.61	12	0.033	0.033
Fatigue	2.6153e+07	6.07891e+06	4.98331e+06	2.83292e+06	2.72051e+06	2.2141e+06	1.96162e+06	1.72855e+06	1.67412e+06	1.6511e+06	1.52217e+06	1.40376e+06	1.13366e+06	841198	965418	951525	907676	682547	557807	520758	439707	533298	436815	365473	278058	190583	177305	171376	161178	150158	125552	116333	129952	97272	105154	93787.9	36547.1	27170.8	26874.7	17674.6	11333.7	10016.1	15197.6	169	88	0.033
Fatigue	2.34863e+07	5.47527e+06	4.16649e+06	2.48127e+06	2.51025e+06	1.83785e+06	1.8465e+06	1.66908e+06	1584928	1.31591e+06	1.17475e+06	1.07998e+06	829889	926485	801499	851966	846733	560816	529182	446684	396237	352654	385719	303477	207584	113338	178774	141884	135219	141039	104003	123452	126237	90953.8	45875.4	53367	27425.9	33720.7	24720.1	17323.4	3847.87	10709.9	5362.98	12	0.033	0.033
Fatigue	2.18233e+07	5.07729e+06	3.87082e+06	2.23802e+06	2.33341e+06	1.80724e+06	1.68433e+06	1.5456e+06	1.48575e+06	1.20518e+06	1.10573e+06	962094	855313	818304	754805	760337	786961	509110	468281	396874	365470	258755	363587	279231	202260	109175	153065	129287	120642	141246	90150.7	98056.5	112664	88237.5	36716.8	46730.3	28469	32093.1	23603.3	19012.5	3882.08	7941.95	2140.98	7	11	0.033
Fatigue	2.53074e+07	5.97424e+06	4.58365e+06	2.65402e+06	2.69455e+06	2.03185e+06	1.96023e+06	1.76832e+06	1.67312e+06	1.53702e+06	1.34348e+06	1.20165e+06	866051	1.0143e+06	879872	933486	902334	609192	598529	499781	449940	552443	410863	329656	216242	135310	200272	162254	158815	145170	119505	143899	132515	96042.9	62610.6	67565.4	29016.4	30899.4	26884.9	15237.7	7211.71	11554.2	6601.47	64	0.033	0.033
Fatigue	2.74461e+07	6.35787e+06	5.1888e+06	3.00234e+06	2.90872e+06	2.4319e+06	2.01976e+06	1.81043e+06	1.76284e+06	1.83875e+06	1.62983e+06	1.46998e+06	1.19436e+06	895108	1.03015e+06	985589	945700	708610	615084	554515	495225	599542	448523	399897	308524	219996	196208	195942	178773	156386	147017	133169	133612	99945.9	120170	111947	41674.1	31007.8	32250	17761.9	14318.4	12954.3	14774.9	84	0.033	0.033
Fatigue	2.21712e+07	5.03447e+06	4.03391e+06	2.32261e+06	2.38269e+06	1.83609e+06	1.69684e+06	1.55495e+06	1.49908e+06	1.31427e+06	1.16438e+06	1.02135e+06	980072	763054	796821	758042	800097	540955	444525	406345	378853	316241	373367	306648	234530	138497	149641	140865	126707	145867	101495	95607.9	116904	90062.1	56656.4	63539.1	32642.2	31226	26209.7	21012.5	6603.34	8527.84	5742.99	50	15	110.4
no Fatigue	2.62614e+07	6.07184e+06	4.76561e+06	2.8912e+06	2.86471e+06	2.19209e+06	2.09972e+06	1.86927e+06	1.76768e+06	1645654	1.46323e+06	1.37024e+06	1.0819e+06	1.03298e+06	982955	950180	937396	661254	639988	584721	499962	482124	455553	392172	303466	237861	207239	213668	183429	159616	150619	131741	109122	102153	142470	117252	39701.1	40528.9	33283.5	15289.7	16780.5	12877	7854.51	971	102	0.033
no Fatigue	2.43193e+07	5.84621e+06	4.2882e+06	2.57287e+06	2.59163e+06	1.9289e+06	2.03986e+06	1.79087e+06	1.65635e+06	1.35049e+06	1.22215e+06	1.17466e+06	660392	1.00074e+06	817014	914481	902843	580390	589980	490394	416078	404032	407276	309018	197585	115822	188159	154125	148027	135664	109969	141700	120643	97876.5	51362.4	53036.2	22447.2	29753.9	27369.9	11912.1	5401.88	11416.7	3252.51	101	3	0.033
no Fatigue	2.12672e+07	4.80157e+06	3.88226e+06	2.18884e+06	2.28741e+06	1.72206e+06	1.62097e+06	1.50965e+06	1.44092e+06	1.22598e+06	1.08259e+06	985579	967119	754284	767010	724112	766446	514139	427836	383417	356839	258707	356274	287117	227724	138292	148745	137005	119742	139307	94513.4	85820.1	104092	85672.8	51104	59514.7	32142.9	31601.3	24922.5	19731.3	6261.81	7968.63	5115.33	58	0.033	0.033
no Fatigue	2.15015e+07	5.08869e+06	3.76677e+06	2.24486e+06	2.29328e+06	1.66555e+06	1.73743e+06	1.55377e+06	1.46745e+06	1.18123e+06	1.05305e+06	969777	714605	877927	734371	783900	795906	495055	490027	413031	358296	307068	363010	276649	187089	97332.2	169061	129026	125463	131923	93524	112592	113333	87256	37735.1	43576.1	23331.1	30370.8	23655.6	16183.3	3017.92	9287.38	3151.47	13	0.033	0.033
no Fatigue	2.04213e+07	4.61384e+06	3.64577e+06	2.0704e+06	2.21202e+06	1.57495e+06	1.55093e+06	1.44091e+06	1.38504e+06	1.11037e+06	1.00307e+06	860532	856216	745151	714375	703738	741210	476599	397148	365809	336901	236647	339851	262982	199773	109620	146579	119782	113282	139972	85111.8	85832.1	108908	83393.9	42216.3	44939.8	29380.2	30564.1	20572.6	21931.1	3918.25	7331.03	1620.99	51	0.033	0.033
no Fatigue	2.17431e+07	5.0078e+06	3.76568e+06	2.30371e+06	2.42841e+06	1.81312e+06	1.91272e+06	1.70945e+06	1.59063e+06	1.11606e+06	1.08313e+06	1.03011e+06	770167	897082	760933	745326	820609	529266	478490	434618	365072	205373	376419	281356	224472	132751	157918	146301	126979	135789	87663.9	93383.5	89594	97552.4	45174.7	50538.1	25123	38437.5	29073.7	14691	6537.75	9243.85	3392.52	66	78	0.033
no Fatigue	2.44737e+07	5.84691e+06	4.3814e+06	2.59567e+06	2.5735e+06	2.09402e+06	2.027e+06	1.76495e+06	1.62988e+06	1.38365e+06	1.26524e+06	1.19142e+06	751290	881385	804626	878607	894439	585236	571563	470216	413038	402002	400774	319257	209637	113660	150803	152834	137445	133137	110324	136456	116233	100378	48999.5	55812.4	24005.2	23853.5	26862.3	12260.7	5291.05	10318.1	4642	32.5	15	0.033
no Fatigue	2.34464e+07	5.51863e+06	4.1788e+06	2.54218e+06	2.5192e+06	2.0748e+06	1.97119e+06	1.73266e+06	1.61359e+06	1.34394e+06	1.26309e+06	1.14077e+06	764022	855305	811123	839076	860812	570492	553224	468664	406451	364118	381700	313844	221526	135326	144541	157862	135418	134392	111123	123561	107223	97812.2	65103.2	64781.6	26536.6	25959	27811	12943.3	7324.2	10898.1	4665.57	48	40	0.033
no Fatigue	2.30563e+07	5.49426e+06	4.1105e+06	2.43895e+06	2.43847e+06	2.01918e+06	1.94014e+06	1.69117e+06	1.57175e+06	1.35718e+06	1.21426e+06	1.12165e+06	723216	839210	777182	822632	855293	550054	550908	456199	405850	415035	371754	309852	203789	123146	137633	151107	130721	130830	108061	127424	109675	95451.2	57849.6	60442.6	25654.9	24198.2	25747	11406.4	6427.43	9775.2	4932.51	71	0.033	0.033
no Fatigue: silicosis patients without fatigue; fatigue: silicosis patients with fatigue.

## Sheet: KEGG pathway_level3
Table S2 KEGG pathway analysis using PICRUST2 among silicosis patients (level3, top 50 of the most abundant pathways)
Pathway level1	Metabolism	Metabolism	Metabolism	Metabolism	Metabolism	Environmental Information Processing	Genetic Information Processing	Environmental Information Processing	Metabolism	Cellular Processes	Metabolism	Metabolism	Metabolism	Metabolism	Metabolism	Metabolism	Genetic Information Processing	Metabolism	Metabolism	Metabolism	Metabolism	Genetic Information Processing	Metabolism	Metabolism	Metabolism	Metabolism	Metabolism	Metabolism	Metabolism	Genetic Information Processing	Metabolism	Metabolism	Environmental Information Processing	Metabolism	Metabolism	Genetic Information Processing	Genetic Information Processing	Metabolism	Metabolism	Metabolism	Metabolism	Metabolism	Metabolism	Genetic Information Processing	Metabolism	Metabolism	Metabolism	Metabolism	Metabolism
Pathway level2	Global and overview maps	Global and overview maps	Global and overview maps	Global and overview maps	Global and overview maps	Membrane transport	Translation	Signal transduction	Nucleotide metabolism	Cellular community - prokaryotes	Nucleotide metabolism	Energy metabolism	Carbohydrate metabolism	Carbohydrate metabolism	Carbohydrate metabolism	Amino acid metabolism	Translation	Amino acid metabolism	Energy metabolism	Amino acid metabolism	Carbohydrate metabolism	Replication and repair	Carbohydrate metabolism	Glycan biosynthesis and metabolism	Metabolism of cofactors and vitamins	Global and overview maps	Energy metabolism	Carbohydrate metabolism	Amino acid metabolism	Replication and repair	Carbohydrate metabolism	Global and overview maps	Membrane transport	Carbohydrate metabolism	Carbohydrate metabolism	Replication and repair	Folding, sorting and degradation	Carbohydrate metabolism	Metabolism of cofactors and vitamins	Amino acid metabolism	Metabolism of cofactors and vitamins	Lipid metabolism	Carbohydrate metabolism	Folding, sorting and degradation	Metabolism of cofactors and vitamins	Energy metabolism	Metabolism of terpenoids and polyketides	Lipid metabolism	Amino acid metabolism
Pathway level3	ko01100	ko01110	ko01120	ko01230	ko01200	ko02010	ko03010	ko02020	ko00230	ko02024	ko00240	ko00190	ko00620	ko00010	ko00520	ko00270	ko00970	ko00260	ko00720	ko00250	ko00630	ko03440	ko00500	ko00550	ko00860	ko01210	ko00680	ko00030	ko00400	ko03430	ko00640	ko01212	ko03070	ko00650	ko00020	ko03030	ko03060	ko00051	ko00790	ko00300	ko00770	ko00061	ko00052	ko03018	ko00760	ko00710	ko00900	ko00564	ko00220
Description	Metabolic pathways	Biosynthesis of secondary metabolites	Microbial metabolism in diverse environments	Biosynthesis of amino acids	Carbon metabolism	ABC transporters	Ribosome	Two-component system	Purine metabolism	Quorum sensing	Pyrimidine metabolism	Oxidative phosphorylation	Pyruvate metabolism	Glycolysis / Gluconeogenesis	Amino sugar and nucleotide sugar metabolism	Cysteine and methionine metabolism	Aminoacyl-tRNA biosynthesis	Glycine, serine and threonine metabolism	Carbon fixation pathways in prokaryotes	Alanine, aspartate and glutamate metabolism	Glyoxylate and dicarboxylate metabolism	Homologous recombination	Starch and sucrose metabolism	Peptidoglycan biosynthesis	Porphyrin and chlorophyll metabolism	2-Oxocarboxylic acid metabolism	Methane metabolism	Pentose phosphate pathway	Phenylalanine, tyrosine and tryptophan biosynthesis	Mismatch repair	Propanoate metabolism	Fatty acid metabolism	Bacterial secretion system	Butanoate metabolism	Citrate cycle (TCA cycle)	DNA replication	Protein export	Fructose and mannose metabolism	Folate biosynthesis	Lysine biosynthesis	Pantothenate and CoA biosynthesis	Fatty acid biosynthesis	Galactose metabolism	RNA degradation	Nicotinate and nicotinamide metabolism	Carbon fixation in photosynthetic organisms	Terpenoid backbone biosynthesis	Glycerophospholipid metabolism	Arginine biosynthesis
Fatigue	1.03232e+07	4.79753e+06	2.75867e+06	2.03277e+06	1.53141e+06	1.37411e+06	1.08078e+06	1.16428e+06	866631	744142	577721	628659	598298	573719	559127	525507	501435	527731	481689	475932	509708	424818	434224	397063	411985	425999	388571	376653	372727	353445	395391	400677	390567	387908	366750	304051	298877	314981	307841	270826	287355	287638	295296	277486	271677	257337	255796	267616	276126
Fatigue	1.19363e+07	5.60972e+06	3.17654e+06	2.35752e+06	1.8105e+06	1.57744e+06	1.33405e+06	1.25776e+06	1.04383e+06	871800	700712	718008	715697	687923	660807	619288	619039	619115	561999	544054	569853	521282	519418	489295	450771	472425	451134	452290	428044	436441	462682	478411	442136	444447	424131	377520	370034	362415	355194	331287	336357	353245	325258	328617	318179	311394	307803	308393	312684
Fatigue	1.52102e+07	6.83374e+06	4.21391e+06	2.74405e+06	2.23177e+06	2.24703e+06	1.43928e+06	2.27584e+06	1.19958e+06	1.39255e+06	784104	989360	903924	761153	753877	764052	690639	776976	697871	614619	861492	557206	501474	533956	612821	595147	554343	474126	500287	486263	626900	697748	735697	644444	514809	413507	415013	320784	479365	382939	388718	438853	313532	369759	413737	328944	369548	421151	359681
Fatigue	1.21031e+07	5.60573e+06	3.2538e+06	2.32693e+06	1.82967e+06	1.66495e+06	1.31844e+06	1.34552e+06	1.04486e+06	966329	702484	743894	728030	694537	644390	618410	615795	633199	574104	551860	610844	500445	490891	471890	458152	470220	463321	447121	417302	423317	474952	502015	457704	469968	427142	368196	358911	350443	356996	334714	333501	362896	312874	326513	325526	302216	306574	312977	314408
Fatigue	1.35447e+07	6.24758e+06	3.73689e+06	2547324	2.05734e+06	1.81418e+06	1.36223e+06	1.57127e+06	1.11966e+06	1.0599e+06	721048	861615	796560	718635	665090	680006	641429	694953	628675	586669	728068	525573	501022	491404	553302	543732	516880	473852	471647	441413	549606	580052	534445	544887	481739	386259	386511	359215	410858	344986	367410	395603	309069	347251	362111	329346	324081	345708	352949
Fatigue	1.223e+07	5.68661e+06	3.26321e+06	2.40625e+06	1.82661e+06	1.66329e+06	1.34253e+06	1.41046e+06	1.05353e+06	915414	712871	757141	735391	694693	659487	629090	630288	631749	568449	555350	597803	525405	530632	495759	469237	483284	453779	456917	426569	445551	481598	498261	489989	464987	411316	378409	367394	355992	351819	346225	341581	354937	333649	339243	328311	306812	312300	326972	307486
Fatigue	1.32315e+07	6.15601e+06	3.58206e+06	2.49361e+06	1.98966e+06	1.76723e+06	1.34902e+06	1.61902e+06	1.1023e+06	1.04643e+06	730356	857176	800501	732525	653460	695561	637249	699908	618142	583170	700584	525843	498200	512284	510011	523327	479565	445614	465988	447522	542951	574235	525864	534449	485404	390807	384833	324466	416196	340441	361564	398722	295736	347582	354353	309705	327673	365065	336667
Fatigue	1.27156e+07	5.9075e+06	3.42645e+06	2.45773e+06	1.92117e+06	1.63628e+06	1.37978e+06	1.47461e+06	1.08574e+06	914821	722139	820429	771781	698590	635196	631602	644478	658529	621088	560669	649868	537000	456150	496189	485718	519203	482639	433412	455980	443895	528046	539111	514620	504711	465291	381319	391952	339752	412549	340286	356310	368115	283059	335908	355425	313450	332266	341118	328717
Fatigue	1.29623e+07	6.03752e+06	3.48839e+06	2.51544e+06	1.95546e+06	1.71112e+06	1.37204e+06	1.53985e+06	1.087e+06	984172	721333	826713	775736	702944	658602	659186	645894	662996	612351	569261	661146	536185	487877	508405	517855	528964	480145	453463	465366	449927	530564	544561	548019	511626	464275	386999	394041	336624	412135	346644	361683	375581	304063	346002	354481	321215	328217	346316	326055
no Fatigue	1.20807e+07	5.54056e+06	3.29214e+06	2.32047e+06	1.78304e+06	1.77757e+06	1.26566e+06	1.45577e+06	1.01945e+06	943083	681904	723720	722085	658778	613641	615912	592464	612517	552631	526936	602869	507842	488239	466996	477834	482429	448621	439487	429380	427804	482657	484229	484194	468672	418876	364374	350318	334298	359808	320889	334302	336808	293992	315661	324893	299174	297847	324297	309311
no Fatigue	1.13101e+07	5.20186e+06	3.0159e+06	2.16474e+06	1.67449e+06	1.55457e+06	1.29557e+06	1.09927e+06	972889	824505	683640	641474	676093	651512	627734	583685	605534	557463	531200	488587	485389	518147	509787	453967	469931	433011	452726	424049	411830	438111	422106	413181	438329	427916	399705	370660	353113	368629	345089	307671	321453	318539	299099	312331	296909	309112	288839	311805	263596
no Fatigue	1.38501e+07	6.60292e+06	3.69618e+06	2.73084e+06	2.12357e+06	1.94051e+06	1.40117e+06	1.63327e+06	1.18234e+06	1.22342e+06	808392	856519	902941	841521	711808	815065	697824	771627	651661	616436	679312	540851	636553	587058	504797	556286	524532	477115	498257	471957	595569	609459	456882	570499	506154	409924	421153	343163	446613	367598	410269	461597	327665	371434	367389	327091	337358	420653	360661
no Fatigue	1.08831e+07	5.08889e+06	2.6188e+06	2.06854e+06	1.64086e+06	1.19714e+06	1.48734e+06	711068	1.01158e+06	735747	752967	635462	630931	660520	654837	565931	673600	540646	555977	488247	416540	581872	477330	502980	478303	373423	444664	406131	415861	490027	348180	378543	380855	382766	408791	401760	368440	363217	356272	325903	314458	326128	286020	339785	305905	335533	309700	294218	226837
no Fatigue	9.73383e+06	4.65763e+06	2.41131e+06	1.90207e+06	1.48705e+06	1.14109e+06	1.2625e+06	716717	888759	608588	608092	633094	593238	535580	503611	514190	570862	499699	497884	428660	417708	516532	308899	422173	347166	384894	395031	332576	396438	414915	342857	363746	364457	322821	393958	350621	335043	239902	364062	279310	285454	301243	190982	290295	288601	277918	265830	299480	229415
no Fatigue	9.51043e+06	4.51935e+06	2.26817e+06	1.83522e+06	1.44913e+06	1.04211e+06	1.31204e+06	644707	895854	598985	646712	606860	555511	550049	527324	500601	588453	487902	492111	421497	381409	519565	349502	432215	354706	349373	394838	342205	383439	426578	302840	328282	351455	309543	381004	357679	331259	278597	346389	282981	280460	284900	218027	297669	279481	291690	268014	274290	204550
no Fatigue	9.65935e+06	4.6035e+06	2.34946e+06	1.93072e+06	1.47451e+06	1.12268e+06	1.34696e+06	670749	919077	645231	671223	575633	580001	599828	576549	524956	611260	492948	484862	443939	374799	528430	436221	459655	359131	351647	394093	378022	371578	437883	320204	330761	344822	326284	354663	366325	338074	311260	305253	304863	286889	290632	269690	305242	269813	294036	276232	275164	213417
no Fatigue	1.22886e+07	5.6779e+06	3.29301e+06	2.32049e+06	1.84413e+06	1.57501e+06	1.34201e+06	1.40201e+06	1.06356e+06	898955	715282	767961	726386	680232	636104	625031	627760	633555	576446	533896	608358	528159	499405	483995	473085	479434	469728	430789	433149	442930	472295	492270	503161	478664	441920	382399	371962	344615	383797	325984	345377	352471	293412	331654	333030	310475	310645	332438	304007
no Fatigue	2.23726e+07	9.72687e+06	8.55459e+06	3.72647e+06	3.51265e+06	3.10158e+06	1.53552e+06	1.791e+06	1.67066e+06	1.70879e+06	831941	1.13784e+06	1.42249e+06	1.34306e+06	929382	829719	815986	1.10964e+06	994317	1.07004e+06	1.42013e+06	595679	744752	543931	758061	770455	981555	734908	580442	476320	1.14507e+06	1.16008e+06	431855	1.33724e+06	813640	457942	420786	678475	472900	484732	524307	528477	437830	387882	531022	455894	482593	439729	740398
no Fatigue	1.12474e+07	5.22818e+06	2.99166e+06	2.21917e+06	1.68516e+06	1.5732e+06	1.32619e+06	1.14065e+06	1.01519e+06	814667	699007	649363	689328	679330	642089	591562	617037	575663	520043	509242	490990	515908	532738	479155	408470	430791	445197	445459	389292	432215	430632	417961	425062	414796	376771	368012	353504	372164	324213	330858	317459	322695	334041	317741	299101	302288	293803	309420	279363
no Fatigue	6.74316e+06	3.28244e+06	1.62835e+06	1.35728e+06	1.03794e+06	761000	895186	429388	613380	408837	421652	444443	407661	375603	352722	383722	405799	335637	342002	299414	267284	366059	246733	297544	263601	269064	269296	251797	288332	293271	224649	228739	258811	197098	280350	251527	233286	171101	240124	201280	202985	217560	138607	203032	186326	200634	174979	206193	155969
no Fatigue	9.23594e+06	4.40412e+06	2.24004e+06	1.85133e+06	1.40334e+06	1.03673e+06	1.27537e+06	634452	867656	601263	637033	539786	542463	559829	533589	515819	577359	469468	464708	415148	355116	494669	389231	432040	382674	338861	367312	361457	369223	409607	305432	310908	326483	311434	345872	347887	321170	296155	302852	291048	272644	278358	245700	290095	250886	283187	259146	243123	202771
no Fatigue	1.22442e+07	5.92705e+06	3.1456e+06	2.49638e+06	1.93751e+06	1.42953e+06	1.51933e+06	988461	1.06945e+06	798136	716049	840940	761434	672400	609145	697368	704500	606393	622025	577926	529719	600051	466756	514938	426773	527798	475763	477471	485967	488417	464429	462273	474130	381378	511023	428105	403189	285538	377798	363094	364802	407382	256683	347414	339612	353484	308067	363179	320815
no Fatigue	9.47736e+06	4.57017e+06	2.28406e+06	1.91127e+06	1.44127e+06	1.09322e+06	1.32138e+06	609814	899453	616735	652365	563680	549621	579036	562237	528951	596998	479024	466614	421874	347539	517139	420480	445578	395395	345275	380570	372806	392193	425476	298505	314625	332343	291581	364220	364162	334933	307599	313024	297264	282773	290470	252968	298404	257657	290867	263365	264249	203397
no Fatigue	1.17728e+07	5.54539e+06	3.11858e+06	2.33339e+06	1.76895e+06	1.53291e+06	1.32041e+06	1.24806e+06	1.01558e+06	871285	703266	711542	693452	675480	642935	625663	612279	610562	552146	544484	554179	516256	514093	475480	440543	474468	440580	439672	421081	428650	443538	450342	455453	435164	423238	370940	363539	354985	342368	325550	333589	339178	319443	329175	314909	310651	295528	305604	304594
no Fatigue	1.17655e+07	5.49811e+06	3.11394e+06	2.27274e+06	1.78039e+06	1.54715e+06	1.32293e+06	1.2465e+06	1.0175e+06	871391	692844	730696	701552	665641	622112	609682	612548	607346	558026	526713	577040	517424	475799	475035	450112	463565	441129	430279	421652	431675	449904	466739	465335	444172	428168	373235	364638	334645	354774	321242	331406	344065	303873	328940	322682	304023	301612	313211	294907
no Fatigue	1.21548e+07	5.6477e+06	3.27117e+06	2.36088e+06	1823661	1.64334e+06	1.32961e+06	1.33692e+06	1.0477e+06	927841	716680	727446	730743	694919	641273	642886	622936	633961	575306	551340	594184	521613	501204	493124	477878	475737	459264	447433	425546	439542	483615	486826	455223	480171	432513	372139	367387	350285	364080	336337	334638	350403	317156	329914	330090	304948	309479	322436	309768
no Fatigue	1.20955e+07	5.66332e+06	3.22319e+06	2.39649e+06	1.8186e+06	1.59758e+06	1.34026e+06	1.26897e+06	1.04591e+06	924661	703602	737343	727350	683879	638664	633380	630244	621256	570259	544423	586551	519664	502946	492693	493303	487083	457968	444491	431636	433881	469378	492548	455375	454430	419554	372422	370796	343237	353967	336450	343058	362316	312872	331659	325747	312954	308858	320293	316137
no Fatigue	1.17459e+07	5.44858e+06	3.15595e+06	2.27373e+06	1.77431e+06	1.65394e+06	1.30574e+06	1.30889e+06	1.0358e+06	884607	704024	704192	716271	696820	654925	609808	609311	603448	542351	543628	552323	506863	527734	479912	452624	447480	455799	458310	388687	432741	460283	462872	436990	438191	399588	367226	352635	355816	327267	331397	322390	342637	325862	325168	313356	302506	301687	309984	301434
no Fatigue	1.19651e+07	5.56752e+06	3.25739e+06	2.33057e+06	1.80405e+06	1.61532e+06	1.29904e+06	1.41833e+06	1.04049e+06	867022	688034	735124	728987	670444	619294	621464	605524	628308	558619	542005	589558	508940	487025	473326	443551	476981	436229	441481	411462	424824	489226	506531	496771	469708	419037	365531	357768	317618	349653	333940	333138	357753	300850	322238	324475	290480	305526	318232	311854
no Fatigue	1.06301e+07	5.03155e+06	2.81441e+06	2.15583e+06	1.58636e+06	1.4557e+06	1.2943e+06	896805	957046	819478	649455	627608	623743	638055	603531	577633	610488	539761	481828	468876	443706	507804	517582	450387	474637	413364	409824	416711	415774	415071	399032	383549	381164	369998	361557	358243	347114	340442	301964	314754	306181	305815	302184	298404	268482	287136	279557	290778	258134
no Fatigue	1.26818e+07	5.93198e+06	3.43487e+06	2.5108e+06	1.93947e+06	1.6765e+06	1.42987e+06	1.39488e+06	1.10527e+06	968876	741140	782165	757087	726126	673075	658587	675878	668778	599032	573973	631963	555658	530717	518819	482592	508719	479268	474553	448260	463382	505407	514163	489465	498594	443234	400317	389648	367374	368803	356023	359963	366754	331125	345427	340548	321788	332213	336679	331985
no Fatigue	1.2743e+07	5.94645e+06	3.45216e+06	2.48945e+06	1.94117e+06	1.69804e+06	1.3756e+06	1.33346e+06	1.08777e+06	947647	726847	775391	754045	732565	683251	655266	645667	657936	590890	581363	638584	536485	546844	500416	496041	514096	486248	482462	443625	447317	499189	511670	475330	490964	448368	389380	386874	387963	372267	343502	357286	369009	346528	348591	339655	332294	319948	324860	336485
no Fatigue	1.32359e+07	6.28833e+06	3.60822e+06	2.60769e+06	2.03304e+06	1.84692e+06	1.37029e+06	1.45043e+06	1.10982e+06	1.13768e+06	729805	868888	787484	748824	700632	690915	660190	692636	631602	583227	706802	521132	542516	514177	520708	558088	495813	478664	472477	444707	537068	576146	465270	522041	488735	386541	387738	353676	403405	354085	381302	409196	343300	349474	350687	318724	332952	345972	350684
Fatigue	1.26636e+07	5.92978e+06	3.42082e+06	2.44037e+06	1.93585e+06	1.57566e+06	1.35753e+06	1.4772e+06	1057141	959093	699335	797864	757208	700496	647672	642502	638934	659920	602513	555210	663092	524591	499253	482191	513815	517329	473891	447331	454646	441886	511038	527619	513260	504026	455323	384751	380421	345552	388501	333454	360854	366723	297834	344285	338121	319687	325559	332083	325548
Fatigue	1.1625e+07	5.51743e+06	3.0606e+06	2.32213e+06	1.77114e+06	1.49607e+06	1.35658e+06	1.18554e+06	1.02349e+06	859866	704749	700039	696974	684147	650560	623155	630591	604056	560147	525983	545932	527482	512960	482001	429146	471787	440357	439492	421421	438992	443274	459610	442313	429106	419764	380210	374118	365176	347221	332353	334608	347979	320710	336938	309082	311486	306454	314880	294112
Fatigue	1.13826e+07	5.3472e+06	2.90364e+06	2.24888e+06	1.69057e+06	1.40422e+06	1.36624e+06	1.03868e+06	1.00444e+06	789478	704610	689034	665252	654506	639036	598143	627377	577131	541021	522082	513042	538978	477334	485556	440042	443110	434518	423797	423655	445486	404653	415096	426102	398171	407179	380540	365692	352214	346034	328887	325486	328901	326730	335178	308824	308822	296691	307843	275529
Fatigue	1.13142e+07	5.37686e+06	2.88794e+06	2.20517e+06	1.71718e+06	1.36581e+06	1.41764e+06	1.02135e+06	1.02324e+06	790641	715175	714324	672792	657822	608257	603797	646295	592931	558062	508042	518391	552102	425004	486829	415723	433674	427582	414142	431757	458628	401362	424116	419332	397909	435129	395910	375141	327315	362119	328126	328783	336386	273230	333970	320105	312869	313224	312405	268344
Fatigue	1.1312e+07	5.32564e+06	2.91719e+06	2.25171e+06	1.69387e+06	1.48844e+06	1.35788e+06	1.06104e+06	1.00192e+06	833466	697076	689470	668464	659680	620291	599572	629746	582087	534989	517856	517539	526239	496929	491937	460080	437533	436932	425730	416605	436813	408868	419507	409974	400418	395922	374546	359091	338029	333989	328270	323530	327289	316405	327881	309482	302431	301146	305891	276883
Fatigue	1.18571e+07	5.62339e+06	3.08586e+06	2.40121e+06	1.76839e+06	1.6044e+06	1.36364e+06	1.17788e+06	1.02569e+06	900643	705080	729742	702452	676108	647062	633526	636953	607408	554551	540304	557250	530934	507097	493694	485081	483268	447058	443820	442815	444073	440171	454158	437197	419567	408482	379881	370857	347577	345777	340528	339716	346968	323305	336950	317570	308489	307211	318617	303073
Fatigue	1.24718e+07	5.79884e+06	3.38722e+06	2.4861e+06	1.93445e+06	1.84289e+06	1.38028e+06	1.19435e+06	1.06837e+06	1.02516e+06	723843	752997	743130	715419	671438	645712	652118	660485	588698	569080	658465	533863	513118	500690	524555	488291	499256	478024	446547	452543	469789	492165	460231	469602	417076	390550	376672	378077	344236	355330	346942	366645	344162	347127	330295	332918	315931	313489	318762
Fatigue	1.228e+07	5.78081e+06	3.26998e+06	2.44391e+06	1.83789e+06	1.60212e+06	1.35336e+06	1.31378e+06	1.05267e+06	926690	704972	745521	724496	681371	650866	650245	633305	626392	574988	556204	596487	525715	526793	491144	475103	505277	454153	451997	448525	434258	472101	504234	477983	469470	424359	379210	373514	357022	355780	339543	346332	369960	326020	340815	327006	315601	308630	321247	317407
Fatigue	1.23031e+07	5.79755e+06	3.24694e+06	2.4845e+06	1.85383e+06	1.59568e+06	1.37317e+06	1.30881e+06	1.05294e+06	949888	721000	745170	720001	703742	678671	647181	648411	628660	576897	562139	595289	526043	555984	503090	494578	510435	479891	460478	446683	440403	465719	479940	454774	463016	418030	380631	375836	374605	354474	346427	356197	354288	349362	347555	322455	323096	313733	314083	319314
Fatigue	1.03004e+07	4.99423e+06	2.59402e+06	2.28477e+06	1.5217e+06	1.34119e+06	1.2786e+06	932013	890111	777517	678912	607403	591515	608824	637762	594446	593628	520921	488533	515558	447866	494267	540330	488182	432156	440763	399009	411651	389387	407321	358376	362706	377518	349746	330424	342279	322786	343880	253570	328413	296269	296175	342040	319372	266218	283293	272892	258140	261452
no Fatigue	1.08773e+07	5.25092e+06	2.78663e+06	2.36728e+06	1.63158e+06	1.47131e+06	1.34088e+06	993136	961974	841300	704059	626676	641967	658809	656795	608112	624512	555436	511433	531685	469855	515229	563225	504215	448225	458889	434558	443547	401630	428939	385199	389693	382025	372466	348611	360325	344273	362429	269991	343845	317996	315919	356311	328554	283568	301190	290779	280122	283037
no Fatigue	1.22036e+07	5.84317e+06	3.09403e+06	2.56712e+06	1.78405e+06	1.61917e+06	1.36826e+06	1.15154e+06	1.02573e+06	891308	715112	728461	692808	691677	691717	652617	644188	603395	550156	583581	542854	525232	578209	511864	580255	520647	477914	466903	464293	447806	430887	443534	409105	405871	385197	372530	367434	367864	338212	345641	354752	347690	367688	356546	319677	325535	306822	291279	326844
no Fatigue	9.846e+06	4.69768e+06	2.55061e+06	2.101e+06	1.45466e+06	1.26571e+06	1.12464e+06	952617	840540	714395	610816	561175	567515	574269	580564	542162	518806	495212	464387	481153	439114	442470	490308	425980	397155	415350	384811	386101	370553	366798	362602	349458	359939	342684	330829	308746	298173	337448	266154	290627	283647	277884	334734	285826	253870	264423	247867	252619	254739
no Fatigue	1.08397e+07	5.2345e+06	2.78514e+06	2.38356e+06	1.58543e+06	1.30205e+06	1.25842e+06	928731	935811	778558	652742	592802	595909	622887	626461	594854	579868	536879	504126	535621	462201	495302	525006	453547	478520	471037	421810	421998	439322	411490	382499	344040	365326	360026	367761	350259	340625	359609	312782	325436	323378	281683	354678	314756	286364	293378	286947	254434	293880
Fatigue	1.10311e+07	5.40336e+06	2.69032e+06	2.32487e+06	1.67224e+06	1.31752e+06	1.45045e+06	749201	951605	731533	665566	750136	664939	589174	564711	643651	667299	548766	552275	507475	491935	599368	362521	503259	435707	475219	419680	407710	466301	483955	375564	367485	405510	306873	423560	416216	386595	240983	346503	341968	336914	335513	243044	331885	323622	304623	303637	344721	258240
Fatigue	8.49904e+06	4.18024e+06	2.36003e+06	1.81344e+06	1.23459e+06	976890	967333	597364	811385	605697	485222	432453	463193	491845	450677	447898	437012	402368	342405	392681	344431	399923	392500	319305	345554	335964	313040	304235	353745	320164	301780	219590	279419	271337	316715	288490	282971	232862	295186	251820	260800	172206	211786	223741	246290	209252	240519	182872	232491
Fatigue	9.45769e+06	4.55914e+06	2.51195e+06	1.99234e+06	1.38587e+06	1.11719e+06	1.12837e+06	752732	869032	674302	582375	511037	529104	545816	524510	510779	513190	459099	419144	442144	387605	453593	421499	388887	399163	379502	356815	348198	378584	371484	331079	287545	338775	318300	341030	320334	308986	274772	303646	280181	284146	231044	249804	265895	262796	251361	260006	224494	242098
Fatigue	8.55013e+06	4.26549e+06	2.39906e+06	1.90982e+06	1.23501e+06	982058	959206	615322	816793	623512	489175	426513	461265	488248	452583	463492	434020	401416	337657	411034	345627	401132	405506	318440	361729	353765	310952	308664	360087	320089	303525	205378	291033	262887	312311	288716	283377	227994	291814	262822	264914	163854	208774	225351	247445	206463	244182	172503	240483
Fatigue	1.01485e+07	4.92784e+06	2.72817e+06	2.15166e+06	1.49931e+06	1.2321e+06	1.15824e+06	824753	920311	746064	600489	564889	576126	590559	557662	538478	529318	495917	443917	481079	434158	465495	463702	400712	427879	416785	385104	377452	402330	380449	370128	323840	344087	338354	365061	331598	325554	291716	322896	296280	300291	253857	274686	281958	281786	261779	275099	237924	270693
Fatigue	9.75146e+06	4.74589e+06	2.62687e+06	2.07552e+06	1.4289e+06	1.13957e+06	1.11872e+06	759986	899987	689331	574175	528311	541949	560676	527352	523811	512042	469369	423148	461916	405531	458675	442402	384001	408824	396922	370917	359818	396048	374488	343145	286425	332425	316069	351264	327073	317383	278383	318302	288394	291610	229374	255593	270145	271810	252836	267498	221575	262122
Fatigue	1.13107e+07	5.46836e+06	2.76627e+06	2.53445e+06	1.63712e+06	1.40844e+06	1.38098e+06	987091	967819	800882	737693	646858	617659	653829	700314	642538	634799	562640	534650	580179	476863	550930	585721	519093	490009	487190	437289	454354	453612	452371	373921	368976	392264	363668	359316	375973	350557	387189	296684	353429	333997	318144	413985	355936	282227	313926	293867	280578	288424
Fatigue	1.13281e+07	5.39987e+06	2.83219e+06	2.41234e+06	1.65015e+06	1.41105e+06	1.35478e+06	980759	968599	806747	705760	653027	621567	639929	661827	637787	627954	565561	540808	538982	489321	535443	525473	499792	513775	471176	431396	433575	451339	441493	386943	374357	399312	384338	383305	370480	354036	379942	323064	344150	327827	307709	360859	338976	288042	311120	295058	277836	281534
Fatigue	11813151	5.71014e+06	2.92158e+06	2.66216e+06	1.69605e+06	1.58644e+06	1.39817e+06	1.10028e+06	984694	873483	745733	674983	644217	666542	726292	673537	651438	584166	554653	594506	506379	555851	635184	539738	540844	518012	444962	466914	472458	459913	405913	400888	428208	384010	367242	380434	359092	409094	307112	369877	347340	338634	435931	366432	288270	316881	302487	290286	305802
Fatigue	1.1533e+07	5.49873e+06	2.91889e+06	2.4349e+06	1.70513e+06	1.53876e+06	1.36449e+06	1.0594e+06	993365	865077	709495	663519	656394	681402	690256	635170	637201	573094	535960	543496	501231	534259	593234	510310	484440	471984	449381	460257	448609	448585	405570	408113	396785	385003	382948	377653	360922	397572	324865	345710	338458	335706	388718	344637	295289	319024	300725	301611	286446
Fatigue	1.18212e+07	5.64894e+06	2.92216e+06	2.5603e+06	1.71357e+06	1.45585e+06	1.37188e+06	1.10859e+06	996913	835539	724824	671959	642993	666203	714298	645273	632578	584998	561271	586648	519950	548631	579746	505327	501959	504993	453713	466258	475763	450015	400574	398950	415878	388710	390405	378484	360825	409896	327842	352015	347216	335762	427495	358391	293540	323931	299435	290186	303602
Fatigue	1.09415e+07	5.26605e+06	2.78104e+06	2.40801e+06	1.60645e+06	1.43925e+06	1.29677e+06	1.04915e+06	928716	811800	694411	632847	620564	631984	656385	620262	601465	553574	515254	541700	487998	511879	546037	493533	476797	472171	423668	430261	426555	422738	386625	375536	403447	369874	361201	353205	332997	363798	282433	336874	313535	304280	360127	327326	279286	292775	281774	276613	285595
Fatigue	1.23482e+07	5.8902e+06	3.13733e+06	2.67252e+06	1.79322e+06	1.67978e+06	1.4038e+06	1.22998e+06	1.02916e+06	938676	758486	717956	684479	696291	739964	677257	650848	631349	581873	614117	560589	558409	604615	536025	526284	521429	462789	480807	479689	462892	434189	447198	467472	422285	399620	386385	365782	410320	325661	368751	350024	359388	421094	363462	312286	323952	312685	304922	321356
Fatigue	1.20053e+07	5.74738e+06	3.02999e+06	2.59741e+06	1.7534e+06	1.55765e+06	1.37475e+06	1.18575e+06	1.0033e+06	900764	736105	700953	682237	682580	695364	680777	645787	608256	559542	583859	547568	541702	574765	526884	522496	512726	457634	455154	467871	449119	430170	435201	442815	423430	389179	378181	364315	377196	333924	357827	344486	344335	380246	354598	307479	313262	305964	304670	307910
Fatigue	1.09202e+07	5.36426e+06	2.57287e+06	2.61785e+06	1.56074e+06	1.3575e+06	1.38048e+06	851273	920342	781997	720195	585533	576434	635715	714765	640504	642912	538605	511991	579863	431354	553760	631653	514756	503427	508108	431237	461003	465881	448183	343943	330535	362686	332707	318367	374199	348181	392268	271697	356702	338169	304572	464393	357632	265046	316862	286089	264184	290195
Fatigue	1.35054e+07	6.40992e+06	3.49451e+06	2.72834e+06	2.01993e+06	1.76268e+06	1.44928e+06	1.60287e+06	1.1299e+06	1.00654e+06	762625	849465	780971	735837	707647	721791	679267	707264	647102	624900	673731	569771	570275	543079	549538	552699	476237	484714	507516	477141	543359	552179	533442	510380	478983	408831	407672	375891	396351	376852	372422	402259	366122	373962	367215	331936	345932	345998	345331
Fatigue	1.05168e+07	5.20546e+06	2.47596e+06	2.57175e+06	1.49429e+06	1.37732e+06	1.35661e+06	822536	898990	773986	695981	544312	552916	619703	694427	626237	635117	513832	484159	560211	404891	536308	649851	509575	491007	498760	416395	447893	456265	433780	326664	308878	348124	314613	294794	361743	338627	380748	251584	349999	331086	287699	460475	351708	254639	309024	279166	257273	283361
Fatigue	1.02809e+07	4.99155e+06	2558231	2.27792e+06	1.50092e+06	1.3003e+06	1.28061e+06	845946	902601	763345	687100	578631	571456	615287	651188	601851	588727	511420	484005	517911	418207	504513	562340	491614	439630	423319	400645	409525	404331	413989	341092	335593	355840	332744	334128	346009	323711	351780	264795	326620	299603	288674	366192	316581	263650	284592	274484	251344	253441
Fatigue	7.24091e+06	3.32558e+06	1.91349e+06	1.44447e+06	1.04286e+06	1.02419e+06	761472	800837	614038	501858	448076	382969	413813	412297	429883	382898	349611	345142	325713	331669	321076	311599	370865	288453	288904	281032	288807	286679	256596	259980	271883	222798	280668	248618	236614	215379	205579	292536	202252	197240	209780	178110	280426	197956	180178	197648	168534	189196	175670
Fatigue	1.18841e+07	5.68356e+06	3.20285e+06	2.4097e+06	1.80431e+06	1.6376e+06	1.28061e+06	1.21371e+06	990766	1.02345e+06	683351	751473	702584	682637	654145	637536	614830	617115	566532	533992	602959	487993	514638	488137	494991	495035	443051	432955	434613	412426	472790	509314	409371	458884	423379	353039	354230	329131	348300	329994	339647	370718	325876	322016	309287	287032	301710	300361	308227
Fatigue	1.07267e+07	5.16607e+06	2.77969e+06	2.3289e+06	1.54869e+06	1.29121e+06	1.22244e+06	928547	930757	748550	654171	588668	585941	614279	635010	583387	559083	521309	484020	531268	455828	494296	535000	446890	461500	449503	411208	414101	424857	405436	374532	336267	370186	351644	357966	343989	330281	355660	309411	321991	315602	276622	355237	308654	278137	283386	279862	251055	282841
Fatigue	9.94043e+06	4.78614e+06	2.64916e+06	2.14707e+06	1.4296e+06	1.25584e+06	1.11804e+06	839060	894233	716379	591515	523781	539367	575847	580203	540124	509879	482460	425577	482363	415658	455253	514850	398458	408922	406371	372536	381027	395355	370023	353790	289829	349322	320176	340475	320421	313075	323453	300388	297293	292293	236729	322907	275330	266270	254996	263958	228326	266185
Fatigue	1.16115e+07	5.54024e+06	2.96047e+06	2.5047e+06	1.66989e+06	1.4243e+06	1.29209e+06	1.1325e+06	976328	820689	696787	638163	624492	644028	686809	633108	595390	573895	534562	573522	520721	522182	565521	476076	503479	495257	431150	449574	458407	431644	412334	383692	416007	394855	386524	363143	349712	397915	328833	343107	338155	308199	399813	337472	292012	301093	299004	272729	304504
Fatigue	1.25796e+07	5.8928e+06	3.37514e+06	2.49853e+06	1.88832e+06	1.77225e+06	1.31999e+06	1.37973e+06	1.05421e+06	1.01481e+06	708622	775996	728542	702986	663936	653125	625201	652643	582112	566668	632426	515619	535239	492556	528017	521142	477173	463445	454526	436289	493256	510975	463788	472663	433743	372380	365963	367042	367143	337438	359138	369751	341750	339194	333404	314133	312964	324155	332489
Fatigue	1.00899e+07	4.83957e+06	2.73684e+06	2.11684e+06	1.46863e+06	1.29574e+06	1.12196e+06	932424	913119	739624	585965	549496	568181	582310	551596	532106	516290	496312	430266	477977	441467	450071	478619	397606	415127	410264	379288	376382	388720	370132	369733	321214	359238	342098	345016	322716	315652	303183	313239	292504	296253	243741	281629	273857	280703	254058	268469	234204	278681
no Fatigue	1.21741e+07	5.66662e+06	3.15086e+06	2.37039e+06	1.80196e+06	1.51158e+06	1.38442e+06	1.2042e+06	1.04534e+06	888366	722337	725806	705039	678635	682465	627337	642741	611773	575809	540152	570441	542960	503817	488246	500427	473757	471162	437013	455884	451257	441896	471720	481436	453422	425300	385250	375221	366975	374009	339196	339476	352494	336380	345530	316683	329440	308966	313908	290847
no Fatigue	1.11414e+07	5.37236e+06	2.75225e+06	2.45708e+06	1.63729e+06	1.36865e+06	1.34456e+06	954606	953897	784325	702449	613821	624974	659134	686846	609541	621440	561041	528222	561894	468140	530763	570571	487166	466884	485715	438938	456019	446820	439923	383548	381859	367365	367207	363228	371830	355622	387474	300884	337798	334322	324175	410652	344591	284925	318660	292487	276986	292691
no Fatigue	9.65987e+06	4.64362e+06	2.64356e+06	2.01741e+06	1.41082e+06	1.20651e+06	1.07353e+06	860058	880221	680767	560697	518637	544401	554928	528261	512451	491358	475818	412220	448510	418920	439879	444103	374804	376179	392945	364667	357291	380165	358614	359468	308909	346308	330936	340385	314954	304119	282517	310333	281150	283315	233319	261099	261555	269323	243698	255107	229482	263157
no Fatigue	9.81827e+06	4.74691e+06	2.50556e+06	2.16191e+06	1.41983e+06	1.16791e+06	1.15118e+06	822430	866037	676213	601415	524942	537016	578386	600749	531021	526337	475863	440565	499484	401362	459712	514509	410294	397283	415958	380554	391386	391666	377327	335308	301874	326637	313857	322634	322204	315568	336791	281101	296851	292253	255151	349567	289660	255444	266778	258665	225851	265789
no Fatigue	9.23186e+06	4.49638e+06	2.51317e+06	2.012e+06	1.34036e+06	1.10707e+06	1.03163e+06	758771	845962	663398	539081	477091	508153	531514	509540	492420	468231	444032	390314	450545	387810	420698	444005	354119	376974	384477	348931	347640	372395	341449	330326	260852	319808	299065	325461	300967	294596	279447	294925	275436	279920	210691	270768	251212	256328	235014	248042	204019	256222
no Fatigue	1.00291e+07	4.77825e+06	2.59596e+06	2.01975e+06	1.48656e+06	1.25762e+06	1.27161e+06	740743	943740	718616	646890	548377	584882	607661	582922	538092	578649	501708	457485	448807	393267	501322	464192	436815	419152	370265	391337	381344	391619	413999	348067	338579	342446	342861	353475	356220	338744	313382	318780	305363	290758	279384	277054	294356	269727	279932	276350	260588	237040
no Fatigue	1.11513e+07	5.36635e+06	2.83717e+06	2.47146e+06	1.65659e+06	1.48293e+06	1.33179e+06	981941	945015	832388	684864	616999	640186	667114	662523	627421	622611	565096	523240	544144	474335	517815	578145	500311	486264	490861	445260	456021	449274	433790	396565	390451	367722	380347	359245	363885	350710	393549	294141	341039	331192	319923	389298	336051	284204	310131	294885	280437	302814
no Fatigue	1.07883e+07	5.11367e+06	2.74529e+06	2.27533e+06	1.5924e+06	1.48092e+06	1.29514e+06	958357	938618	824540	674970	611811	620484	630489	626494	590372	606370	542758	502718	513453	463279	506193	528430	476502	476484	446921	424639	424159	415911	426482	382611	378180	372330	374819	349289	357131	339540	354834	301109	322342	317093	305791	340015	319391	279970	298524	282261	276916	276527
no Fatigue	1.05405e+07	5.04594e+06	2.68118e+06	2.30247e+06	1.56303e+06	1.41981e+06	1.276e+06	979462	913319	770020	658428	578068	611142	628635	621760	592282	595444	532534	495204	510562	443942	495666	539587	476227	454919	451518	419307	427152	418121	415755	377973	366185	369613	364538	340322	348766	338422	362310	286418	324698	312586	300527	357852	320335	270301	293481	278427	270900	283908
no Fatigue: silicosis patients without fatigue; fatigue: silicosis patients with fatigue.
[truncated: 1 more columns]
