# Supplementary material for: Microbiota and mycobiota in bronchoalveolar lavage fluid of silicosis patients
Source: J Occup Med Toxicol. 2023 Jul 10;18:10. doi: 10.1186/s12995-023-00377-3 (PMC10332100; doi:10.1186/s12995-023-00377-3)
Supplement: Supplementary file 1 — Additional file 1. [file 12995_2023_377_MOESM1_ESM.zip › 1_BALF_Supplementary files_Zuo_JOMT_20230622/Table S3 PICRUST2 microbial enzyme prediction among silicosis patients (top 50)_20230622.xlsx]

## Sheet: Sheet1
Table S3 PICRUST2 microbial enzyme prediction among silicosis patients (top 50 of the most abundant enzymes)
Top50	1	2	3	4	5	6	7	8	9	10	11	12	13	14	15	16	17	18	19	20	21	22	23	24	25	26	27	28	29	30	31	32	33	34	35	36	37	38	39	40	41	42	43	44	45	46	47	48	49
Enzyme_ID	2.7.7.7	3.6.4.12	2.7.13.3	1.6.5.3	5.2.1.8	2.7.7.6	2.1.1.72	1.1.1.100	2.7.11.1	3.4.16.4	3.6.3.14	5.99.1.3	2.2.1.6	2.7.1.69	6.3.5.7	3.6.3.34	6.4.1.2	6.3.5.6	3.1.21.3	5.4.2.12	3.6.4.13	6.3.5.5	5.99.1.2	2.8.1.7	3.6.1.27	4.2.99.18	3.1.26.4	1.97.1.4	1.11.1.15	3.5.1.28	6.1.1.20	3.1.11.6	6.3.1.2	5.4.99.23	1.3.5.4	4.2.1.20	1.1.1.1	3.1.3.18	3.1.3.48	4.2.1.33	4.2.1.35	2.2.1.1	3.6.3.17	1.17.4.1	3.2.1.21	5.1.3.2	1.8.1.9	1.4.1.13	1.4.1.14
Enzyme_Category	DNA-directed DNA polymerase	DNA helicase	Histidine kinase	NADH:ubiquinone reductase (H(+)-translocating)	Peptidylprolyl isomerase	DNA-directed RNA polymerase	Site-specific DNA-methyltransferase (adenine-specific)	3-oxoacyl-[acyl-carrier-protein] reductase	Non-specific serine/threonine protein kinase	Serine-type D-Ala-D-Ala carboxypeptidase	H(+)-transporting two-sector ATPase	DNA topoisomerase (ATP-hydrolyzing)	Acetolactate synthase	Protein-N(pi)-phosphohistidine--sugar phosphotransferase	Glutaminyl-tRNA synthase (glutamine-hydrolyzing)	Iron-chelate-transporting ATPase	Acetyl-CoA carboxylase	Asparaginyl-tRNA synthase (glutamine-hydrolyzing)	Type I site-specific deoxyribonuclease	Phosphoglycerate mutase (2,3-diphosphoglycerate-independent)	RNA helicase	Carbamoyl-phosphate synthase (glutamine-hydrolyzing)	DNA topoisomerase	Cysteine desulfurase	Undecaprenyl-diphosphate phosphatase	DNA-(apurinic or apyrimidinic site) lyase	Ribonuclease H	[Formate-C-acetyltransferase]-activating enzyme	Peroxiredoxin	N-acetylmuramoyl-L-alanine amidase	Phenylalanine--tRNA ligase	Exodeoxyribonuclease VII	Glutamate--ammonia ligase	23S rRNA pseudouridine(1911/1915/1917) synthase	Fumarate reductase (quinol)	Tryptophan synthase	Alcohol dehydrogenase	Phosphoglycolate phosphatase	Protein-tyrosine-phosphatase	3-isopropylmalate dehydratase	(R)-2-methylmalate dehydratase	Transketolase	Monosaccharide-transporting ATPase	Ribonucleoside-diphosphate reductase	Beta-glucosidase	UDP-glucose 4-epimerase	Thioredoxin-disulfide reductase	Glutamate synthase (NADPH)	Glutamate synthase (NADH)
Fatigue	189276	188483	144626	131484	113566	78520.6	62184	63747.8	65786.1	54079	55078.2	50133.1	54695	49911.4	48209.3	44383.7	49959.1	47464.3	49130.8	44723.1	51642.3	46116.8	43866.8	45271.3	45937.6	41813.6	41093.5	35770.4	43602	43794	40342.9	39606.9	42513.1	37735.6	38528.4	41116	39296.2	38415.3	35024.5	37901.1	37901.1	35492.5	37401	34645.2	39050	36091.6	32934.2	38533.7	38533.7
Fatigue	233799	231698	159965	141618	120591	96148.1	72052.5	74674.9	73749.3	62031.1	62893.8	59690.3	57490.6	67934.4	58587.7	53799.9	65056.6	58401.7	49672.9	56405.4	60029	58741.2	50080.7	57703.3	54152.6	50396.3	53445.2	41577.1	55237.7	51899.6	49974.8	47890.3	47811.2	49186.4	44481.8	46509.3	46710.6	39217.5	43536.9	42650.5	42650.5	40560.6	41748.6	46122.4	37346.8	41272.4	43671	36397.8	36397.8
Fatigue	258351	252762	213055	206064	182560	104382	68674.7	94424.6	94419.6	63832.7	78803.1	59554	75649.2	63346.8	80755.7	52709.1	74431.7	80542.7	54940	55822.2	82644.7	60904.1	53821.9	54005.5	57127	53012.6	55688.5	25356.8	58453.4	54798.3	53302.9	52501.3	47075.3	43599.3	49589.4	49616.1	58334.5	58005.1	47928.1	58093.2	58093.2	37966.2	51023.1	59839.4	44799.8	51746.2	50553.2	46294.8	46294.8
Fatigue	229221	227430	158835	158443	129310	95931.1	68188.4	82726.6	66856.7	57222.9	62201.1	56596.7	59996	70735.1	64840.6	49257.1	63874.9	64156.6	49911.1	55935.7	60335.3	57727.9	48621.7	55236.1	53789.9	47609.3	52616	36949.8	54763.7	49867.8	49033	47493.6	48803.6	48716.7	43579.4	43871.4	50026.9	41352.5	44346.9	40273.7	40273.7	40383	42684.9	45158.6	34144	42410.9	44271.8	39704.3	39704.3
Fatigue	238874	232411	182308	180543	137615	99484.6	76075.8	88711.4	76552.2	64013.3	66782.2	59587.5	66913.2	61190.5	70255	51683.3	69419.2	69628	54139	50471	73900.8	55885.3	48737.7	58349.2	54391.6	54292.8	51650.3	33539.6	55259.9	49239.9	50630.9	46624.4	52108.2	40753.3	50483	48326.1	56955.6	45391.2	39440.6	45791.4	45614.4	40997.5	46444.2	49043	44913.7	45352.1	47944.3	42101.2	42101.2
Fatigue	238360	233486	174105	148821	130631	96794.4	77057.3	79727.7	67840.6	66692.4	69237.9	61310.3	63762.8	75165.8	65441.3	47070.7	65462.9	65228.3	53442.6	58770.9	65606.5	59724.9	50675.9	58406	54184.8	49881.8	53411	43354	51993.6	51717.1	50077	49119.2	49961.5	50376	43074.9	44344.1	54648.4	47209.3	46780.5	42079.2	42007.2	43445.8	45613.8	44678.2	42752.7	41528.1	44882.8	42470.3	42470.3
Fatigue	240205	231266	180897	175391	140530	96948.4	66703.8	90656	66978.8	69608.1	64408	56515.8	64674.4	65815.1	65299.3	49923.2	69742.4	64423.3	48373.6	54172.9	69672.2	56141.9	50494.9	57031.4	68521.2	50514.2	55246.4	28639	57509.6	61571.6	49901	46746.4	46572.3	47036.9	48370.6	50417.3	52821.2	45144.2	45329.2	44237.6	44237.6	35547.3	40749.8	50613.4	38627.5	43926.4	50551.1	41605.7	41605.7
Fatigue	238510	228565	181447	174779	145956	101043	84921.5	82252.1	69746.7	63855.3	63963.6	60753.8	64614	61241.1	69728.4	52728.9	66701.9	69094.4	54474.2	53642.8	63583.9	57933.3	47769.2	58847.8	55375.2	53395.6	53558	33025.2	54943.6	44466.9	51124.4	49682.1	48525.1	43642	47989.1	48683.7	55619.5	44868.7	44252.3	43860	43822	39392.8	38499.3	48074.3	33021.4	41264.6	41992.6	43968.6	43968.6
Fatigue	242764	232800	190330	167038	142703	100620	78326.6	84242	70096.7	66096.3	68032.6	61199.8	67872.8	63503.6	68453.9	50511.3	69631.1	68179.9	52388.6	51703.9	67659	58222	47791.1	59261.9	57967.8	53144.4	54278.1	33562.3	53173.1	50668.2	51269.1	50089.5	46141	44063	48519.8	48895.8	54422.1	49199.2	44518.6	46489.8	46474.8	41581.9	44470.4	48120.1	38905.6	41024.4	45271.2	44407.6	44407.6
no Fatigue	224506	217770	165521	144375	127721	92517.6	71980.9	72024.1	62371.5	62082.6	61798.3	56593.4	64622.7	69238	60207.9	49966.7	63721.3	59895.9	50741.4	50056.2	64980.2	52658.6	46388.9	51063.5	51959.3	49059.2	49363.2	37954	51499.3	48324.8	47115.4	45213.2	46719	42031.9	44484.9	44108.5	48290.8	42710.8	38811.4	40586.3	40586.3	43970.9	47671.5	45422.3	30056.8	38483.4	39177.3	37260.4	37260.4
no Fatigue	228855	221091	134395	131064	124445	94805.7	80358.9	56707.7	49102.8	50711.1	58615.8	54770.6	65009.9	83674	52101.3	64918.7	57753.4	50961.3	54076	48225.2	57260	49653.1	51698.9	47533.4	47485.2	47243.4	48982.8	46565.2	50725.8	46912.7	48317.6	46061.7	35433.8	46119.3	49156	39465.8	36944.4	33804.1	31143.7	39065.4	39053.4	44525.4	45170.4	44235.8	23612	35520.5	40185.5	30788.1	30788.1
no Fatigue	250240	242761	192065	163009	124346	106096	67601.7	108379	76577.8	100932	65923.4	59779.1	76773.9	106234	63627.6	68526.9	77724.2	62668.6	41673.1	63799.1	72273.1	56208.9	56912.1	66940.4	94936	53769.1	66012.5	45225.6	56786.2	97482.8	51614.3	50159.2	42752.1	54042.5	52529.6	53000.5	53878.7	46322.7	54041.6	46880.6	46822.6	39188.6	49826.6	56824.7	27814.8	50170.8	60435.2	36769.3	36769.3
no Fatigue	257957	251427	100727	151331	159176	102358	96030.2	52457.1	47104	45748.7	62485.3	60344.5	46663	69682.6	43254.1	60997	46831.3	42126.5	67166	50304.7	46231.7	53648.1	74225.4	44741.9	52311.7	45145.5	56042.5	57175.4	59905.3	49302.3	55731.1	54474.4	37117.5	62809.5	50731.2	36643.2	25422.7	35694.8	33051	34579.5	34579.5	44525.8	30764.2	52098	21752.6	39600.7	37595.8	29979.1	29979.1
no Fatigue	221006	199335	114315	149825	154530	89347.4	75700	48804.1	26809.7	44046.9	48922.7	49510.5	44846.2	41793.3	42536.2	54471.8	51899.4	42172.2	50798.1	34895.8	52763.8	41449.3	50838.9	32187.5	42561.8	43429.1	46858.2	34762.7	52177.8	28507.1	46538	46669.5	30421.7	39095.2	50237.9	37971.2	37295.2	41626.7	31290.5	34636.3	34636.3	28053.7	15340.2	44475.9	8256.14	30256.1	28987.3	23029.1	23029.1
no Fatigue	226687	210384	96594.7	154053	155338	92391.5	79430.4	45745.3	28145.1	38304.7	52095.5	51414.5	40467.5	44997.8	39907.4	50352.1	42563.2	38599.4	51123.4	39228.8	47310.8	43728.9	60732.8	34089	44246.7	41417.3	48835.8	43433.2	54170.2	31554.9	48654.3	47118.5	29625.1	48021.8	47937.4	35248.3	27570.1	37441.4	27214.6	31308.8	31308.8	33599.6	17684.8	45348.8	11893.3	33034.8	29814.3	25043.5	25043.5
no Fatigue	234291	228146	101474	130596	134371	94165.3	79270.8	49178.1	37315.5	46805.5	56636.8	55770.1	44393.6	64956.3	44927.4	52739.3	47306.2	44174.4	57681	50050.2	46998	49925.9	60601.9	43572.7	45208	42586.8	52064.9	51061.2	50941.4	39542.9	50106.4	49710.2	33138.3	54867.6	44088.4	34344.2	32523	35228.9	37412.9	31991.9	31991.9	37836.9	27094	43322	18632.8	35602.9	35148.9	25692.8	25692.8
no Fatigue	237623	230443	161122	162698	140305	96243.3	74692.9	74554.6	58573.7	57487	65109.9	57235.7	62535.1	69567.3	62891.2	50551.9	62697.2	62097.2	47169.3	50756.5	65378.1	53384.6	53245	53080.1	54511.8	49869.8	54138.4	36811.4	53710.8	47786.1	49876.1	48532.4	43490.8	44886.8	47686.2	44404.1	48306.8	42736.2	37181.2	41447.1	41447.1	39524.3	41946.5	44634.7	34088.3	39227.5	44675.5	38887.8	38887.8
no Fatigue	269698	269601	226066	220094	132649	109174	70227.1	186748	186758	92828.6	61746.3	92920	104678	52453.6	182480	102756	91458.4	182399	29236.8	91925.6	56942.7	58603.1	40044.8	58392.2	70717.2	100111	71927.9	26773.1	101078	55998.9	55316.6	55783.2	176757	39865.1	127376	50975.1	176445	20675.8	53274.3	80757.6	80757.6	97794.7	131061	65029	32366.8	65311.2	82934.3	94513.2	94513.2
no Fatigue	231373	228948	143873	126577	115108	96052.3	76000.6	64022.2	56692.1	59856.6	61427.8	59036.6	58593	85364.9	57044.1	53152.2	61843.4	56423.1	52526.9	57438.1	57927.7	56015.5	49949.7	54980.6	50154.7	46968.3	53302.1	49263.6	49583.8	48558.8	49251.3	48611.2	41878.4	50660.6	43616.2	38893.4	48667.9	35792.8	46096.2	38654	38638	41868.1	43573.1	43483.9	30600.6	36935.2	42250.4	32104.2	32104.2
no Fatigue	158510	143186	67587	105230	108385	65408.7	49226	29855.6	13054.4	28948.2	35262.7	34682.2	31454.7	37809	31250.6	41068	33640.1	31079.6	29744	23938.9	40487.6	30800.6	34217.7	21399.1	29867.4	29934.2	33063.2	33033.2	36637.3	22310.9	32898.9	32724.1	20149.2	28685.9	36958.7	28098.5	26641.8	31208.8	23632.3	25674.2	25674.2	20583	9605.54	31941.5	4544.69	20646.7	19070.5	10542.4	10542.4
no Fatigue	220998	216204	87759.2	116369	123588	88955.1	71051.6	44689	35215.4	41416.9	53790.8	52341.3	41691.3	54765.2	42385.9	52481.4	41403.4	41606.9	52598.1	45208.3	45707.3	47302.4	56095.7	40583.7	44479.1	39797.8	48650.3	49781.2	51758.4	36944.2	47485	46536.5	30703.1	53509.5	41872.1	35989.8	27551.8	33439.3	36154	31525.2	31525.2	36475.7	24249.6	41424.7	15086.6	34526.2	33735.8	24874.5	24874.5
no Fatigue	269236	243511	144976	196220	166395	109301	82521	64052	36544.4	59095.4	62091.1	62180.3	58955.4	70771.8	71412.9	78053.3	72788.8	70123.9	59524.4	49931.5	59854.2	60449.7	44378.3	47671.6	56336.9	53066.6	58441.4	52217.4	57026.8	51859.3	55823.1	53624.1	37097.8	46196.6	63428	49513.5	51149.6	55133	50633.4	47451.5	47391.5	36655.8	23416.8	50891.5	18465.6	36702.7	40693.7	19943	19943
no Fatigue	230603	221637	90584.1	118867	127924	91992.4	73830.6	43545	38034.2	42476.1	54804.2	56130.1	42550.1	60469.5	43631.4	55515.6	43110.1	43328.4	55014.2	44411.6	46919.6	46613.2	56726.3	41863.5	45455.4	42369.7	49591.5	49046.6	53741.8	36311.3	49207.2	47170.4	32083.2	51751.8	44451.8	38535.2	25793.7	33020.1	34282	32072.6	32056.6	36652.1	24363.2	44847.1	14387.1	34815.3	33109.9	21356.6	21356.6
no Fatigue	234437	230527	153488	141571	126061	93444	73648.1	69789.9	64787.1	58200.6	64071.8	59357.3	58760.9	66992.7	56035.2	49628.3	61634	54873.2	52230.2	54726.2	63762.4	56822.7	47632.6	54803.2	53959.9	47683.3	51440.2	42500.6	53036.9	47087.6	49203.7	46541.3	46802	48243.4	46941.6	43889.3	44612.6	39426.8	42046.1	42522.8	42522.8	42134.7	42954	45503.5	43329.8	37733.5	43231.1	37589.6	37589.6
no Fatigue	234429	227992	154909	150738	135549	94178.6	73061.1	70777.8	64830.6	55218.6	62422.1	57660	57901.2	64443.3	57006	50622.2	61538.3	56196	51564.4	50693.1	63896.5	54518.2	47193.1	51363.8	53798.2	49410.4	51530.2	38189.2	52819.5	43995.6	49333.9	47906.1	46035.2	47122	45727.5	43395.2	46047.9	40936.4	40997.8	40382.4	40382.4	39348.9	39367.8	48156.9	36507.1	38962.2	41328.8	36154.9	36154.9
no Fatigue	235564	233337	157980	147943	130177	95150.5	75063.6	76542.1	69095.4	65467.6	62455.5	59993	61377.5	68807.2	58098.5	53948.4	61285.4	57608.5	56176.6	57379.3	62807.3	56149.6	51965.7	54835.6	59601.4	50268.3	51604.2	43238.9	52466.3	53895.4	49484.3	49673.8	48878.1	50160	46877.2	44491	48085.9	43187.6	47052.5	40677.4	40660.9	41407.8	46741.3	46404.6	36573	41916.2	43005.1	39756.6	39756.6
no Fatigue	235251	229954	162499	145109	126071	96585	74486.2	76923.7	71320.3	64284.3	64896.2	58831.9	62651.6	69777.4	64210.5	51153.6	67563.8	63514.5	52695.8	56563.9	59340.8	56240.3	48575.5	57761.3	57458	49632.3	53668.5	44276.7	53174.2	52744.8	49912.5	49077.4	48486.8	48905.1	43109.8	45642.3	50039.8	42444.4	43094.9	42543.2	42357.2	43874.2	41217.9	45660.6	35943.4	41932.7	44179	38160.2	38160.2
no Fatigue	230563	230208	159272	134677	118452	94366.2	72449.8	73854.6	70650.4	64750.1	63037.8	60667.5	59233	76883.5	59930.3	46583	64943	59064.3	49635.1	62191.7	59994.3	59902.5	50151.8	57933.3	53561.5	48656	52846.5	42879.3	51817.5	54628.2	48663.9	48046.6	47471.4	51061.4	42574.5	40569.8	50320.4	38672.8	48325.2	38877.2	38764.2	41905.3	44843.6	45493.5	34984.4	41830.9	44375.7	36811.4	36811.4
no Fatigue	230469	224627	169511	143336	124828	93592	71452.2	77806.1	62358.2	61785.2	64029.9	58306.1	64210.4	66110.4	60898.9	48049.7	67270.3	60156.9	50360.6	53615	67013.7	56096.2	45352	54492.2	53245.4	49091	51848.3	36591.4	51950.8	45890.1	48317.1	47767.5	47663	46227.3	42559.2	42380.3	52832.4	42242.3	44797.7	39405.9	39239.9	41131	46981.9	43825.7	38841.7	39462.6	43457.6	39517.4	39517.4
no Fatigue	230754	220726	123751	118478	100482	95084.1	72466.2	55447.6	59341.7	52262.7	59322.4	62859.9	55498.3	79928.5	61295.3	63086.4	52880.8	61293.3	54312.4	52177.1	52380.7	50392.9	42834.8	51519.4	46377.1	46217.1	47739.6	47059.2	48689.8	37508.6	48405.2	47219.9	43774.4	46614.4	42529.5	45307.3	37639.7	37881.5	42342.1	42330.3	42267.3	41445.8	47147.4	44196	26025.2	37113.1	38914.7	27107	27107
no Fatigue	251194	247428	170813	152685	125143	102122	77652	81020.2	74196.3	63701.7	69854.1	64003.1	65976.2	76489.5	71881.2	52467.6	67960.1	71702.5	55794.8	61700.6	66232.9	60793.1	50864.2	59773.1	56778.3	54592.7	56011.2	44500.3	51089.9	49045.3	53246.4	53634.2	54599.5	50021.7	45900.1	47120.3	52398.5	45667.6	47802.8	44061.9	44021.9	45205.2	46867.6	46144.7	37019.9	44248.7	46040.6	40495.2	40495.2
no Fatigue	242788	241417	167508	150272	126858	98817.7	73391.8	82072.6	78037.4	62302.2	65798.7	61806.5	65191.8	75275.1	66417.2	53048.5	65086.4	65349.2	53710.9	58479.6	65488.6	59570.9	50870.4	59541.2	55651.1	52387	54787.8	40791.1	53421.4	51820.3	51327.3	49460.3	51691.2	49510.8	47363.7	46731.8	49439.2	41261.6	46818	44344.3	44191.3	43717.9	49562.6	45052.2	44477.7	43931	46864.8	41675.4	41675.4
no Fatigue	243741	236081	185690	183266	127144	99482.7	67956.3	104989	94433	74137.1	69807.6	64513.5	70962.6	56483.7	75482.1	57642.8	70132.5	74892.1	45360.2	60909	63634.1	59565.6	51278.6	61704.2	64063.5	57226.9	55523.1	35163.8	53470.7	61786.4	51131	50058.4	52496.2	47498.7	50080	49828.5	53295	44903.6	43440.8	47889.6	47852.6	44044.9	58204.7	47710.7	47773.7	54257.5	52792.2	45048.5	45048.5
Fatigue	241259	233516	172262	163386	133545	98040.2	71621.6	82935.7	64763	55560.2	66904.3	58951.6	66853.7	68915.2	71155.1	47564.8	65508.3	69365.1	48564.6	51588.8	70509	56577.6	45104.8	58133.8	54017.1	52712	52730.2	32763.9	54324.2	45329.9	50729.4	49477.2	48557.9	44642.5	47110	47135.6	49596.8	43386.6	43048.5	43960.6	43873.6	40402.2	36674.5	45473	37389.2	43443.7	45390.7	41416.4	41416.4
Fatigue	240664	233454	150196	137126	128363	95751	72391.9	72939.8	61577	55502.5	64176.8	58724.1	58613.5	72610.8	59077.9	51907.3	61652.1	57194.9	51267.7	53343.4	63274.6	55735.2	51287.6	54977.3	53757.8	49610.2	54142.7	43657.2	55428.6	47913.1	50558.1	48563.4	44865.2	50999.1	45042.1	43846.1	43779.2	38218.7	43092.1	41485.5	41485.5	40947.5	40265.5	47094.6	41991.7	40600.3	45305.5	36652.5	36652.5
Fatigue	240204	234411	139855	144277	141868	94862.7	77203.2	64308.8	55927	57879.9	63027.5	60547.3	55238.7	59560	53693.5	51673.8	53792.5	52466.5	59474.3	50694.4	56607.9	56147.5	60433.8	49263.4	51931.6	47008.1	52584.7	47654.8	55197.5	43846.8	50944.4	50599.5	45681.6	52443.1	46495.8	43049.3	40468.4	45315.2	42835.1	41057.4	41057.4	39704.1	33033.8	43802.1	38040	40148.9	38458.4	35565.4	35565.4
Fatigue	249343	237666	132940	164379	151299	98868.7	74131	66063.7	51133.5	49469.2	63122.8	59346.6	49986	58320.4	55505.7	51108.6	57007.5	53388.7	51269.3	51031.8	58055.8	54829.6	57172.6	49196.8	54594.5	49005.8	54138.9	40684	59215.8	41436.6	52795.7	50836.1	42217.2	52186.4	50526	42777.9	39371.2	40103.5	40173.7	38077.2	38077.2	38368.9	30110.8	48700.2	20808	40729.2	42259.5	32497.3	32497.3
Fatigue	236682	234181	145823	139134	127836	97670.7	73935.3	68667	60315.8	64786	64007.9	62669	55200.1	65507.3	58498.3	51593.5	56347	57699.3	55132	53949.4	53410.3	55666.6	55626	53133.5	52597.3	47814.8	52665.6	48613.6	49623.7	47123.1	50518.8	50045.9	47081.7	50774.5	44260.6	41876.7	44715.5	45640	44706.4	39456	39444	40892.7	37541.1	43125.7	33520.6	41034.7	40341.1	36086	36086
Fatigue	240310	236707	162195	147527	125218	98215.4	75408.4	73891.3	69488.4	67477.3	66607.1	63810.9	61857.7	65329.3	62472.6	55206.5	62595.2	61513.6	55434.1	55198.7	57670.7	57035.6	51502.3	55776.9	50470.1	50577.2	53021.7	47219.9	51707.7	47972.2	50837.5	49769.6	48639	48667.5	45247.9	45919.3	47428	45889.2	45035.6	44201.7	44114.7	41230.5	42822.3	44654.7	38170.7	42787.3	43538.3	38517.4	38517.4
Fatigue	244589	239327	170076	144901	117444	99358.7	78605.7	81122.9	71914	70138.3	69043.5	63538.6	63888.3	72847.7	68997.4	56604	64187	68809.4	55255.4	59835.2	63600	58568.9	53150.9	58565.9	49487.6	51569.3	53859.1	44709.1	44677.4	51697.7	51508.6	49975.7	56067.9	49658.5	44898.3	45340.1	46959.6	46603	43371.3	43019	42986	45799.9	57574	49746.8	38641.4	45087.8	43409.2	40488.5	40488.5
Fatigue	240146	232895	163481	157679	125767	96146.3	71120.5	75975.2	66948.1	64066.5	66126.3	61288.4	62937	66375.1	62458.4	52618.5	64040.2	62434.4	51511.3	52069.4	64996.8	57707.6	52363.2	57954	53780.6	49495.1	52569.3	45300.1	53452.1	48782.1	50533.3	46024.8	49037.4	46827.3	42472.1	46188.1	48472.3	43866.7	44478.5	45015.7	45015.7	44464.2	41633.4	44069.9	48258.5	41760.1	46120.6	38984.7	38984.7
Fatigue	241189	241459	169212	151265	119453	99387.6	74896.8	79883.5	76197.9	67917.7	69724.4	64994.7	66298.9	68755.3	66828.1	50312.2	62059.2	66352.1	54572.2	58265.9	60847.1	59002.1	51841	60052.3	54938.5	51061	53642.4	49749.3	51228.3	53159.9	51323.5	49565	50330.6	48913.9	43181.6	45926.1	48824.1	46297.3	44591	45812.6	45812.6	45986.1	45386.9	43853.1	46839.5	43697.2	45754.6	42692.2	42692.2
Fatigue	228437	231081	153954	109065	95837.2	88679.9	77490.9	65235.1	67978.6	81265.9	71063	68638.4	56453.4	51907.9	48515.2	43803.7	51965.4	47893.9	67068.8	55370.4	45283.8	59918.7	53836.9	54793.6	46201.8	45644.2	49463.6	69818.3	39492.5	47317.2	48032.5	46539.3	52081.9	50456.5	36936	37392	37291.3	52569	46818.2	42447.5	42361.5	46418.7	47868.6	35063.7	64299	40953	41606.2	45371.4	45371.4
no Fatigue	237358	239704	157695	115055	99171.9	94913.7	79790.3	68462.1	73721.4	80684.9	70248.6	69592.5	59084.9	63889.9	55821.1	47382.6	58230.4	55508.1	63533.6	62684	47152.4	61985.8	54625.3	60186.4	50803.1	47689.5	52634	65955.5	43064.8	51959.6	50202.2	49545.5	51500	53893.9	38699.9	41309.2	43873.7	48256	49963.1	43579.9	43579.9	46853.9	49600.6	37252.5	57011.4	40754.6	43415	42020	42020
no Fatigue	240549	247531	176784	138533	111377	100755	79027.5	75369.7	103908	84577.8	73453.6	73299.4	71443.8	50862.5	63554	50574.3	63577.4	62559	60397.2	65058	49984.7	61334.5	57055.1	64543.7	51583.4	52644.1	52627.6	61308.2	50533.4	64912.7	51360.6	50606.1	54977.7	51434.6	42534	49594.1	45541.8	48539.9	47990.6	49151.3	49151.3	46941.8	47355.7	38512	57311.1	46728.2	45347.3	45738.8	45738.8
no Fatigue	201311	201205	141437	104951	96503.2	78030.5	69375.1	60096.6	61651.9	69555	62539.8	58329.5	55185.8	46468.1	43003.3	47032.3	48634.6	42553.3	56456.2	50396.4	44805.8	51940.5	50260.4	47330.9	44212.3	42128	43017.9	56251.9	38998.7	48060.6	41928.1	41536.9	45251.3	43696.7	35110.3	38902.4	37036.4	42652.8	40763	39153.1	39143.1	42566.9	44831.4	33306.1	52876.2	36417	36549.1	40559.7	40559.7
no Fatigue	224002	225683	149721	104221	102049	89887	76111.4	58288.3	75715.7	73137.8	66296.1	64077.1	59198.4	43619.8	52322.7	61420.6	49410.5	51562.1	58424	59452.6	46250.4	55508.9	56112.1	51977.2	48164.6	50655.2	44617	60839.1	43125.2	57586.3	47039.8	46853.7	48090.1	46038.2	38131	47873.9	37621.2	44090.7	42863.4	45493.6	45489.1	44505.3	42096.3	33302.6	51271.8	41778.2	38708.4	46602.3	46602.3
Fatigue	259894	233553	148122	174041	165391	101252	83351.4	55003.1	30804	67870.8	63716.1	62142.2	51868.4	53815	57806.7	56990.7	63886.2	57216.7	64739.1	40659.6	51634.9	56112.6	47739.2	41367.5	50369.2	51310.2	53225.7	41012.8	51893.8	35697.9	53472.2	53677.5	37009.1	44004.1	60280.1	44048.4	42116.2	62244.4	48729.9	46080	46080	36805.2	22442.3	49502.8	25575.2	36163.9	34595.2	21899.6	21899.6
Fatigue	175101	172571	105180	44962.9	75410.6	70340.9	52380.1	31538.1	65390.4	51784.9	40973.7	39724.6	38425.3	25058.3	45406.7	77270.6	38263.9	45255.7	28653.2	54845.2	46774.8	36783	28188.8	45002.2	36570.7	54444.3	27376	27949.5	36977.6	24245.9	35906	36259.5	33231.7	26544.5	35155.2	33857	34060.2	14332.7	34993.1	32055	32055	22776.9	21805.4	34432.2	20221.7	32855	22911.6	30536.5	30536.5
Fatigue	201270	198250	119698	76144.4	97843.7	80026.9	65810.2	43959.5	61811.8	58613.6	53099.9	50295.1	46082.4	34482.7	44781.6	66127.1	43763.9	43596.6	46924.9	52585.9	47043.1	44243.6	43595	47399.3	42238.1	50426.9	36887.5	43901.7	43053	34950.1	42056.7	42709.3	37620.5	37970.7	37849.8	36449.7	33092	28122	36629.4	35853.8	35842.8	33637.2	31130.3	36791.4	30213.3	36768.4	30283.6	34927.1	34927.1
Fatigue	177487	175260	116580	30892.6	66260.7	69922	56155.6	32379.7	72287.1	59370.3	44165.6	42112.1	40195.6	17072.6	45090.5	82321	38943.8	44934.5	30394.1	59061.7	48486.7	38813.8	26890.9	47701.1	36246.9	57791.5	25476.5	32235.7	34793.4	24561.3	35654.1	36059.2	36596.8	24596.7	34243.1	34004.2	34318.6	15769.9	36949.9	34236.1	34236.1	24611	25069.1	32915.6	28105	34294.5	23126.9	36277.1	36277.1
Fatigue	208734	206011	138009	82298.7	96757.8	82943.6	65901.8	51370.7	73434.6	65612.4	55955.8	53858.7	50469.1	36850.4	50591.3	74328.1	50314.1	49869.3	43986.5	57823.6	51308.4	47542.8	42357.5	52633.4	43987.5	54370.6	38941.3	41525.6	44841.1	40567.6	43046.3	43136.1	41230.3	37488	38871	40766.7	39477.4	28438.4	41661	39373	39373	34144.9	33875.1	38680.4	34308.8	38567.5	33263.1	39339.6	39339.6
Fatigue	202123	198803	125446	74679.4	94571.9	81016.6	65475.3	43812.9	70744.7	60995.5	52059.2	50504.3	47165.4	30194.1	48335.7	72718.3	45593.5	47731.7	41250.6	57637.9	50532.9	45137.6	40389.4	49169	42693.6	54014.9	35777.5	40163.7	43164.4	36531.6	41717.3	41637.8	39871.2	35530.4	38718.1	39925.8	37153.6	25823.9	39734.8	36931.9	36908.9	32147.1	28917	37295.1	31132.1	37036.8	30105.4	36581.6	36581.6
Fatigue	247378	251076	164332	121055	118345	93948.2	86390.2	65259.4	73460.9	83527.7	81328.4	75410.4	64080.8	43607.7	45130.6	54645.8	50714.2	44847.6	81674.1	60574.8	47276.2	63456.2	71719.1	55653.1	48605.3	47077.6	52254.6	79183.2	44195.1	59198	51804.8	51747.3	56472.9	58282.9	39817.8	47819	36512.7	60977.3	49229.1	48137.8	48115.8	52801	47699.4	33906.6	73683.1	43582.6	42186.6	54958.1	54958.1
Fatigue	241925	241523	146003	130338	116572	94022.9	81724.7	61570	63236.9	72349.4	71411.8	66665	61336.8	64879.7	52242.4	55555.1	49418.3	51650.4	71185.6	53429.1	47022.6	58263.9	61728.5	50203.8	48372.1	47831.9	51313.3	67540.6	46389.7	52621.4	50655.6	50849.7	48384.3	52828.6	43842.5	45252.5	35811	55089.3	43101.1	45172.5	45149.5	49560.2	39602.6	36265.3	50877.1	43304.7	41770.9	45730.9	45730.9
Fatigue	251648	255169	178756	114023	108262	95705.6	87755.2	72699.8	73243.4	93705.5	85758.1	77988.4	68976	59070.2	50112.5	58019.1	56589.6	50024.5	78684.2	58315.2	49541.5	65509.6	70063.7	57434.7	47828	49329.6	53208.3	84485.7	42169.8	59494.4	52651.4	51576.9	59968.1	57099.4	42475.6	46215.1	40280.9	67223.4	52392.1	52594.7	52594.7	54182	53507.7	33507.5	77138	46961.6	46299.9	57827.4	57827.4
Fatigue	239491	241077	161186	116630	118148	96845.6	77700	69434	66388.3	75523.9	73548	68368.1	62873.6	69410.6	57836	56673.8	56599.1	57779	62028.1	56023.4	50463.4	58514	63301.7	56566.9	51255.7	48937.9	53583.2	62671.5	47402.6	59493.2	51118.1	50794.8	46536.1	54196.5	43660	46373.8	40030.1	52910	47444	45663.6	45614.6	47011	44166.2	38801.2	48759.1	42975	43781.1	43526.2	43526.2
Fatigue	246137	246576	162980	133199	127252	94605.2	81306.8	66699.8	68633	72698.5	80769.8	70933.2	67123.8	54265.8	49673.8	58531.2	50837.2	49620.8	76015	56971.8	51788.4	61794.8	73449.6	51124.8	48144.6	46749.4	51706.8	70795.5	48629.2	61302.3	51342.8	50415.9	53240.3	56088	42639.5	50921.7	37064.5	58925.7	45727.1	49963.7	49963.7	52020.6	42027	33801.9	67189	43544.9	41795.9	52292.1	52292.1
Fatigue	232835	233914	162552	115636	103711	90349.9	80563.5	66224.6	69868.7	83600.8	73775.4	71040.3	61191.2	48375.8	48175.6	52199.1	52343.1	47798.9	66695.7	55121.6	47702.8	58841.1	58901.7	53392	47409.8	47875.9	48928.7	71596.8	42065.7	53348.1	48736.1	48101.1	55767.1	49608.5	38260.1	42555.4	37678.1	56213.8	46534.7	45955.4	45955.4	47803.2	51475.4	35296.1	64154.7	42124	41172	47687.1	47687.1
Fatigue	251695	253586	178264	134225	123762	96073.8	86871.4	79184.4	76860.4	87115.9	82864	74729.8	67347.4	49441	52663.2	58832.6	57040.4	52341.2	78386.5	60876.3	53121.4	64124.3	71591.9	56517.7	52807.8	49456.5	53229.1	75498.8	47482.3	59655.3	52590.8	52152.9	63760.7	56582.2	43917.6	47536.6	41833.8	63155.6	50877.2	50949.3	50949.3	54746.1	55337.8	39643.1	76176.6	47391.4	44691.8	56315.1	56315.1
Fatigue	247347	249326	169975	128907	115382	96620.7	82237.9	74360.5	76288.4	84905.1	77012.6	71813.4	67520.2	55998	55514.3	54945.2	55747.8	55192.3	70600.1	58356.7	53034.2	61764.8	63093.6	56704.5	54538.3	49967.5	53430	69701.1	45865.3	60826.8	51570.9	50741.7	55954.7	52944.9	43429.8	47362	40898.9	60757.1	49058.1	49692.6	49692.6	49913.3	45969.4	39739.8	65007.3	46128	45122	50261.4	50261.4
Fatigue	247412	255012	159888	95951.4	102889	94362.4	82823.7	60375.1	73458.8	81177.1	85911.2	81428.3	68888.4	44496.4	47185.5	55463.8	45692.5	47109.2	82848.6	64230.6	42054.8	64673.7	72414.2	56107.8	45161.2	45127.8	51981.7	88773.9	37063.5	60546.4	52590.3	51301.1	56769.7	61025.1	37186.7	48805.6	32226.7	66777.9	49667.8	52678.6	52676.6	58432.2	49155.5	27392.8	80964.8	46331.6	42302.3	59805.7	59805.7
Fatigue	258511	254107	198776	161779	145652	102819	88391.9	89702.6	67974.8	76956.8	78657.8	68473.4	66706.2	64628	64832.5	62306.4	67781	64671.5	63671.4	51218.4	70455.9	60728.6	65067.5	58915	57544.5	52693.9	57488.6	49979.7	53795.6	62932.8	54157.4	52016.4	55449	50232.3	49793.1	51521.5	52346.1	56036.2	48169.9	50815.6	50815.6	46934.2	45321.1	52318.2	57224.7	47749.4	51565.4	50924.8	50924.8
Fatigue	241962	251241	159693	82669.4	94018.6	93547	75876.3	58220.6	75864.2	84351.9	84964.2	82235.1	68370.3	48109.6	48859.6	51559.1	44100.6	48817.6	82127.7	63070.7	38740.9	63479.3	70015.6	57083.8	44665.5	42970	51063.8	89888.6	34579.5	57963.6	51189.1	50987.9	55478.1	60482.8	34205.1	46940.5	31430.1	66222.2	49959.1	51947.7	51947.7	58443.1	50567.4	24092.9	78507	44443.2	41215	58134.6	58134.6
Fatigue	228944	233282	147550	99895.4	97884	88046.8	78981.2	60517.4	69480.6	83909.8	71380.6	69143.9	54689.6	47233.4	42734.1	54889.6	46986.1	42686.1	71005.4	56320	42871	58048.1	60194.6	53613.5	46952.6	47328.7	47665.8	73774.5	39892.6	46178	47953.3	47337.6	51401.1	52470.9	38074.6	39140	34661.8	51272.8	47911.5	41088.6	41068.6	46520.5	44693.6	37203.1	63195.4	41741.8	39595	45675.2	45675.2
Fatigue	134801	137589	94941.3	75249.3	69254.3	53577.5	54715.3	31841.1	44078.9	47622.6	44288.3	38138.4	42403.9	46569.8	23697.8	40438.4	32228.2	23375.8	44111.6	34370.9	36812.3	32818.1	35174.1	31540.7	29085.2	29722.1	28413.7	42838.3	27265.3	36127.5	28333.4	28119.7	26788.4	28720.7	26557.2	26524.3	27763.7	26084.5	25747.7	25900.4	25885.4	33071.1	37715.3	25023.1	31116.2	22859.4	22124.5	27362.1	27362.1
Fatigue	226933	223743	169853	148779	105955	91032.4	67811.5	95880.2	84762.4	77383.3	66985.6	62416.2	63564.2	53161.9	66807.6	55164.3	64316.9	66426.6	47184.4	57357.1	53466.2	55269.8	46626.3	58898.2	55944.4	54601.1	51080.6	45915	47382.8	53673.3	47733.6	47266.4	51783.9	45963.3	44056.5	45031.8	49624.1	43818	43435.5	45186.1	45045.1	41087.9	51714.9	44051.9	45739.1	51019.9	47258.1	42820.5	42820.5
Fatigue	220096	221351	149499	95914.8	101494	84583.6	76048.8	56957.8	75701.8	75285.7	66691	61764.5	57995.4	40626.7	45186.6	64389	48280.5	44516.6	61609	59208.5	47939.4	54617.5	56404.9	51820.8	46019.5	50459.4	42782.8	61264.2	43110.1	49063.4	45925	45910.8	50148	46020.8	39622.8	44374.6	37239.2	43032.2	45213.8	43736.7	43736.7	43005.7	37719.9	34143.3	57922.7	40963.6	36691.9	47893.9	47893.9
Fatigue	200611	202512	136406	68719	88870.6	79632.9	66042	48275.2	72004.6	66741.9	58058.1	53666.1	50386	43973.8	45437.6	70658.2	44273.2	45378.6	51650.9	57770.5	48098.4	47545	45413.8	49445.6	42259.3	52410.2	37185.4	50295.2	40674.1	39126.2	41602.3	42536.6	43780.3	37694	38187	39135.7	36527.2	34296.7	42082.7	38980	38980	36010.5	35464	34273.4	45087.4	37968.4	31812.4	41956.8	41956.8
Fatigue	233412	233958	162124	112923	114990	89976.5	79974.6	63340.4	72555.4	73987.4	75545.6	65982.6	64745.2	53549.8	49174.4	61993.7	50831.3	48024.4	69751.4	56958.1	51458.5	59031.6	62908.2	52870.9	47741.4	49910.1	46913.9	66395.4	45863.5	57099.4	48771.5	48334.5	53296.4	50415.9	40619.3	48800.2	37438.9	52775.8	46765.7	47865.2	47865.2	46819.3	40144.8	33708.5	64065.3	42821.9	39785	54624.9	54624.9
Fatigue	234446	230773	173592	154264	123869	95239.6	70261.1	87130.3	82263.4	73081.2	69295.5	64026.2	67307.2	58358.7	64595.9	53504.4	64180.2	63738.9	51728.7	58772.8	59757.8	57689.6	53297.8	58557.1	55370.9	52178.8	51382.7	43845.6	51057.6	58357.1	49365.1	48666	53230.5	46246.6	44865.5	48559.2	48735.9	46691.4	43326.2	46037.2	45944.2	46002.7	51977.9	43699.2	47425	45620.2	45669.8	44719.7	44719.7
Fatigue	201124	202035	135276	79174.7	92801.7	81490.3	62620.3	51635.5	76374.8	63358	54726.7	51898.4	50598.3	41420	51747	65992.9	47850	51234	41175.2	59465.4	51662.4	48011.3	40798.6	52254.9	44351	52401.8	37791.8	41422.1	42664.5	38853.1	41863.4	42228.4	44916.5	36701.9	36990.2	39300.5	40857.7	29116.2	42337.5	37707	37707	33540.9	34048.4	35600.5	35761.4	37976.6	32402.8	38719.8	38719.8
no Fatigue	243104	239331	149936	150152	147462	97794.9	79661.7	70420.9	62803.5	56512	67377.5	60942.7	60111.9	62064.3	58271.4	53726.2	57089.9	57956.4	61922.8	51041.8	59101.3	54092.7	63625.9	50199.7	51351.5	47705	52732.3	48840.1	56836.1	48678	51676	51035.7	44701.4	50058.6	46014.9	46447.8	42557.7	49002	38788.3	43390.7	43390.7	44588.1	37067.2	46278.5	41285.4	43415.4	41738.1	40476.2	40476.2
no Fatigue	238772	239358	154388	116032	115462	93743.6	78549.5	63156.4	70961.4	70687.4	72739.4	69940.1	64759.6	54407.9	51524.3	52951.7	53723	50831.3	67553.8	60523.2	46135.6	62221.6	65772.9	53500.1	49897.3	45831.3	51453.8	67036.2	45797.4	61874.7	50931.7	48611.1	50838.8	56556.9	38330.3	50197.9	34978.2	50973	45127.3	47162.7	47162.7	52141.1	46997.9	32538.2	58642.9	41952.6	41036	46238.1	46238.1
no Fatigue	193211	189236	124458	75167	91588.2	77414.4	60512.7	47004.3	66004.3	57079.4	50533	48491.2	47689.1	39312.8	46060.4	65083.6	46581.9	45915.4	38286	53842.3	51500.1	43927.9	37837.1	47668.7	42798.9	50558.7	35231	37224.7	42259.5	34139.8	40302.5	39166.8	39572	34487.1	35842.3	38213.1	38623.1	26499.7	38493	35885	35885	31292.8	31435.3	36672.8	28936.5	36025.7	31252.6	35602.6	35602.6
no Fatigue	206079	208013	137345	85330.5	94627.1	80880.5	69914.7	50063.6	72485.6	65618.9	61090.6	57180.4	53065.3	40839.4	44103.5	57799.4	44955.7	44027.5	56838.4	60247.4	44512	52491.7	53186.8	49255.9	42578	46936.3	40169.6	55183.6	40206	50374.8	42871.1	42588.9	44964.9	44497.2	35206.1	42732.2	34688.6	38456.3	40810.2	40066.6	40066.6	39926.5	35393.3	28883.3	52066.4	37109.3	33790.8	42821.9	42821.9
no Fatigue	187305	186430	125940	59265.2	81473.9	74219.2	60858.2	43128.8	71442	61146.5	50702.1	48024.1	47094.7	26794.7	44489.2	71461.3	41964.3	44298.2	39488.5	57379	48223.5	43947.9	39106.9	47575.9	40141.5	52423.8	31655.7	41125.1	37889.1	36615.4	38357.1	38644.6	40880.4	32180.8	35057.3	37883.6	35787.1	24948.9	37779.3	36634.3	36625.3	31908.8	31700.6	31566.8	37867.8	35222.3	27859.5	39173.9	39173.9
no Fatigue	223300	217476	109016	91041	112840	89904.9	69749.5	49081	52982	52458.2	55909.7	53543.2	47096.2	62031.5	48022.3	65824.5	47950.4	47688.3	50481.3	53719	49971	47627.4	50941.1	47872.1	45654.3	48700.2	46241.2	45340.3	50443.9	36869.6	47217.7	47178.3	36629.3	48383.7	41321	38609.6	34201.5	29103.5	39540.5	34087.7	34087.7	36901.5	31932.3	43462.8	18887.7	38921.1	35722.7	29473.3	29473.3
no Fatigue	234099	237797	161674	107249	100705	95319.3	75719.3	66454.9	72690.2	78639.7	71339.6	72743.8	64447.7	63473.7	56777.6	55193.6	56853.5	56453.6	60817	61593.2	45029.4	58473.4	60488	56665.3	51319.9	48496.9	50973.2	66041.5	42581.7	63762.2	49838	49627.7	49571.4	53242.8	36480.2	48729.7	39951.9	53635.9	46432.1	47423.3	47423.3	49146.9	54224	32138.2	44607.4	41854.7	43813.9	45824.2	45824.2
no Fatigue	228443	229810	144246	112167	106445	92972.5	74931.7	61033.4	65547.2	69035.1	67128.1	64879.4	58835.3	63613.4	54131.6	53165.7	53722.9	53540.6	58165.1	56889.9	47423.2	55223.9	56420.6	52205.2	47700.6	46854.2	49354.3	59230.8	43660.7	52647	48591.5	47862.4	45545.7	50721.1	38441	42983.7	37791.9	45268.6	42675.3	43023	43001	45043.6	47980.3	36951	39290.5	40195.2	41685.7	40433.5	40433.5
no Fatigue	224359	227720	147694	100038	99266.8	91155.6	72881.9	61742.1	63336.3	71569.3	67004.9	66655.1	60661.2	62708.5	51841.5	49799.2	52659.8	51355.5	58931.2	56686.9	46667.5	55663	57588.6	53895	48588.2	44835.8	49021.7	62325.8	41672.4	56882.4	47673.7	47352	46584.6	51735.4	34593.1	44532.4	37537.7	48591.9	44693.7	42612.4	42593.4	46378.5	50000.4	32112.4	40523.3	39018.6	41384.1	40215.2	40215.2
no Fatigue: silicosis patients without fatigue; fatigue: silicosis patients with fatigue.
[truncated: 1 more columns]
