# Supplementary material for: Microbiota and mycobiota in bronchoalveolar lavage fluid of silicosis patients
Source: J Occup Med Toxicol. 2023 Jul 10;18:10. doi: 10.1186/s12995-023-00377-3 (PMC10332100; doi:10.1186/s12995-023-00377-3)
Supplement: Supplementary file 1 — Additional file 1. [file 12995_2023_377_MOESM1_ESM.zip › 1_BALF_Supplementary files_Zuo_JOMT_20230622/Table S4 PICRUST2 fungal enzyme prediction among silicosis patients (top 50)_20230622.xlsx]

## Sheet: Sheet1
Table S4 PICRUST2 fungal enzyme prediction among silicosis patients (top 50 of the most abundant enzymes)
Top50	1	2	3	4	5	6	7	8	9	10	11	12	13	14	15	16	17	18	19	20	21	22	23	24	25	26	27	28	29	30	31	32	33	34	35	36	37	38	39	40	41	42	43	44	45	46	47	48	49
Enzyme_ID	3.6.1.3	3.2.1.3	2.7.7.6	5.3.1.4	3.2.1.18	2.7.7.7	5.2.1.8	3.4.25.1	3.6.3.14	3.1.3.16	1.14.14.1	2.3.1.48	2.7.1.37	1.1.1.100	3.1.1.47	1.1.1.1	1.6.5.5	3.1.3.48	2.5.1.18	1.1.99.1	3.2.1.21	1.14.13.1	6.5.1.1	3.2.1.14	3.2.1.58	2.4.1.16	3.1.1.3	3.1.3.2	6.2.1.12	3.6.3.8	1.2.1.3	1.10.2.2	4.2.1.17	1.14.13.8	2.4.2.30	1.1.1.184	6.2.1.3	3.1.1.1	3.1.13.4	1.9.3.1	1.2.1.31	3.2.1.20	3.1.26.5	1.14.13.7	3.5.1.4	2.7.1.137	4.6.1.1	1.14.13.22	5.3.4.1
Enzyme_Category	Adenosinetriphosphatase	Glucan 1,4-alpha-glucosidase	DNA-directed RNA polymerase	L-arabinose isomerase	Exo-alpha-sialidase	DNA-directed DNA polymerase	Peptidylprolyl isomerase	Proteasome endopeptidase complex	H(+)-transporting two-sector ATPase	Protein-serine/threonine phosphatase	Unspecific monooxygenase	Histone acetyltransferase	2.7.11.30 and 2.7.12.1	3-oxoacyl-[acyl-carrier-protein] reductase	1-alkyl-2-acetylglycerophosphocholine esterase	Alcohol dehydrogenase	NADPH:quinone reductase	Protein-tyrosine-phosphatase	Glutathione transferase	Choline dehydrogenase	Beta-glucosidase	Salicylate 1-monooxygenase	DNA ligase (ATP)	Chitinase	Glucan 1,3-beta-glucosidase	Chitin synthase	Triacylglycerol lipase	Acid phosphatase	4-coumarate--CoA ligase	Calcium-transporting ATPase	Aldehyde dehydrogenase (NAD(+))	Quinol--cytochrome-c reductase	Enoyl-CoA hydratase	Flavin-containing monooxygenase	NAD(+) ADP-ribosyltransferase	Carbonyl reductase (NADPH)	Long-chain-fatty-acid--CoA ligase	Carboxylesterase	Poly(A)-specific ribonuclease	Cytochrome-c oxidase	L-aminoadipate-semialdehyde dehydrogenase	Alpha-glucosidase	Ribonuclease P	Phenol 2-monooxygenase	Amidase	Phosphatidylinositol 3-kinase	Adenylate cyclase	Cyclohexanone monooxygenase	Protein disulfide-isomerase
Fatigue	3.00938e+06	2.70601e+06	2.12611e+06	1.91652e+06	1.75949e+06	1.72839e+06	1.77756e+06	1.47392e+06	1.34592e+06	1.34669e+06	1.58019e+06	1.26501e+06	976833	864514	711626	745029	743611	723286	743050	786691	644402	684833	459805	490451	495172	489257	385035	420176	405876	382978	401325	349437	369208	388008	308791	395137	369640	402021	317890	299181	348226	342148	308728	360298	349608	279893	298093	298875	307118
Fatigue	3058376	2.16771e+06	2.03675e+06	2.16398e+06	1.66094e+06	1.64626e+06	1.61536e+06	1.33097e+06	1.43389e+06	1.25481e+06	980698	1.0956e+06	939512	805492	596320	739597	742687	673587	622833	619201	634764	592165	515116	454924	491451	394362	368580	377013	380132	380276	363876	390717	371954	377503	323566	402359	329154	369068	334916	326952	359732	341509	298734	307580	327093	298583	283482	336944	270900
no Fatigue	3.0003e+06	2.54466e+06	2.20526e+06	1.73618e+06	1.69784e+06	1.71545e+06	1.79767e+06	1.4618e+06	1.3926e+06	1.36842e+06	1.56758e+06	1.24445e+06	985366	815166	811221	720133	756740	741325	782841	783604	607884	632292	480677	523437	503671	502864	440628	417251	413383	377477	418483	370967	378626	379416	377006	297759	368947	361476	323550	317009	313101	331645	324197	316395	304509	289018	286166	274368	314977
no Fatigue	3.17419e+06	2.54173e+06	2.22198e+06	1.79324e+06	1.81434e+06	1.7317e+06	1.69056e+06	1.47465e+06	1.45608e+06	1.36723e+06	1.16416e+06	1.25581e+06	957206	716167	741905	666590	680949	742329	703835	663183	554017	552980	547136	473180	449984	450361	408335	371113	346480	362059	384384	398168	354237	352794	300994	281689	347354	291389	334822	347901	277189	292684	333189	278426	276253	325888	309820	268347	303542
no Fatigue	3.189e+06	2.94112e+06	2.31134e+06	1.47553e+06	1.82945e+06	1.76507e+06	1.76968e+06	1.54804e+06	1.45864e+06	1.40207e+06	1.5727e+06	1.29557e+06	1.07808e+06	676067	872947	612053	654181	764520	745240	769085	486014	532430	510711	484735	467954	493701	410428	391424	346900	349000	415418	390762	356640	350266	264394	232133	340107	343599	315139	341536	283262	279175	328470	282358	232629	305424	302299	209822	316793
no Fatigue	3.12344e+06	2.50315e+06	2.16398e+06	2.14079e+06	1.8054e+06	1.68514e+06	1.75297e+06	1.40345e+06	1.40968e+06	1.29314e+06	1.33655e+06	1.30632e+06	935963	888059	727163	804905	737611	680247	765506	760284	668569	664121	534029	505973	467764	455976	403832	380016	434857	413038	384719	365927	413133	401549	468403	418831	346316	361650	340909	314923	304694	338173	300270	333883	328449	302921	321866	366775	299839
no Fatigue	3291464	2.58152e+06	2.32122e+06	2.00661e+06	1.9514e+06	1.77876e+06	1.82671e+06	1.50616e+06	1.51952e+06	1.38464e+06	1.26226e+06	1.39458e+06	1.02171e+06	853723	770528	735440	756844	734466	773674	756365	661533	623584	538421	528561	452576	500056	419153	397686	386954	431031	408217	403469	390744	393579	361733	362426	365768	345510	338737	341261	297953	328008	333183	319508	291529	324036	338671	335038	319012
no Fatigue	3169698	2.3102e+06	2.25352e+06	1.51784e+06	1.67845e+06	1.73099e+06	1.74892e+06	1.50262e+06	1.47834e+06	1.3918e+06	1.26381e+06	1.19751e+06	1.00479e+06	665163	852378	574439	642952	752563	700667	605618	474702	507820	501602	464794	449677	491595	402621	380334	333469	363825	386062	397543	345788	331764	302174	250729	336514	288352	330396	348522	271151	275222	336419	257117	226713	315704	325448	220117	313560
no Fatigue	3.29444e+06	2.79596e+06	2.40572e+06	1.81631e+06	1.85422e+06	1.78615e+06	1.82666e+06	1.56879e+06	1.56902e+06	1.41813e+06	1.18844e+06	1.33478e+06	1.05091e+06	707526	838518	632223	677445	753866	717506	618183	540150	540341	538813	460758	447079	506602	406418	407685	358871	403215	387297	411007	368686	337236	256160	332372	346939	339759	344734	362726	299293	299279	337638	279362	264177	330468	341332	245811	317825
no Fatigue	3148386	2639480	2178637	1887671	1759366	1694142	1630920	1451160	1429419	1328261	1471955	1213264	967938	802103	746046	734159	716500	714729	719685	780838	582518	602746	492573	461572	508479	421730	380508	383607	374564	356869	374406	378465	377839	385747	353825	343788	323943	351262	330735	328762	298807	302340	307018	316884	289308	300590	281698	288235	298265
no Fatigue	3163532	2.44032e+06	2.14831e+06	2.11378e+06	1.80809e+06	1.71209e+06	1.72839e+06	1.42576e+06	1.44178e+06	1.31857e+06	1.3771e+06	1.27735e+06	947881	927669	726149	797665	762337	701954	737851	816619	660015	662625	516952	496190	503272	443883	394812	406567	421342	386733	397855	377785	395910	398754	381177	392255	352416	365070	334578	317180	320090	346575	307898	335938	306681	302685	297567	344626	292596
no Fatigue	2.99734e+06	2.23217e+06	2.08331e+06	1.67813e+06	1.61516e+06	1.68094e+06	1.70631e+06	1.41899e+06	1.37517e+06	1.34102e+06	1.28671e+06	1.16923e+06	920364	807315	746305	693594	712433	719136	737049	702097	559410	584816	482852	479871	473025	471055	402077	387829	371473	375508	385556	363262	370558	369112	375025	297464	345304	312540	320501	311315	284832	315381	328149	291457	286295	291745	301350	281292	304978
no Fatigue	3119800	2.5178e+06	2.03862e+06	2.16989e+06	1.78749e+06	1.67759e+06	1.60114e+06	1.38736e+06	1.38004e+06	1.29046e+06	1.50915e+06	1.17848e+06	918967	894812	728288	868256	725677	675661	724350	890458	663360	678799	488399	461002	511823	409823	403186	365245	448304	384455	353185	358362	410481	408870	476056	466354	336126	364520	344491	320380	363592	313923	271898	350972	333811	298045	297503	373983	297809
no Fatigue	3.01168e+06	2.19793e+06	1.98616e+06	1.99638e+06	1.64478e+06	1.59021e+06	1.53756e+06	1.34753e+06	1.37311e+06	1.25646e+06	1.25869e+06	1066780	915316	740079	640834	681201	702130	684554	635166	753314	595091	540060	439390	456845	469609	405784	350347	365896	348406	371954	356459	369702	355415	386760	314696	385014	312974	375001	309108	310592	315905	317092	292722	310304	286944	288203	279751	302763	277307
no Fatigue	2972801	2.56521e+06	2.04418e+06	1.75799e+06	1.83631e+06	1.69814e+06	1.69545e+06	1.41032e+06	1.39378e+06	1.27991e+06	1.18212e+06	1.19097e+06	914573	878097	656018	729599	703459	690478	689946	716486	620322	610603	470216	459021	520612	457913	397156	385163	374893	359325	384004	369283	381277	374334	378071	323014	333669	353576	309109	299883	270397	318578	300710	317566	286990	277506	262376	300471	301499
no Fatigue	3138626	2.3193e+06	2.12209e+06	2.06646e+06	1.6214e+06	1.77781e+06	1.8036e+06	1.44677e+06	1.40077e+06	1.39639e+06	1.2957e+06	1.2268e+06	995530	932002	668193	876682	846543	746484	815616	717348	722866	730963	529985	566917	490172	489520	468770	425583	437300	431348	428761	368066	421178	432991	483729	385797	386639	368797	341726	305701	359873	376901	352210	370941	417007	303076	327356	398402	323193
no Fatigue	3.16693e+06	2.93674e+06	2.21823e+06	2.15464e+06	1.90992e+06	1776785	1.80184e+06	1.49264e+06	1.46762e+06	1.3408e+06	1.28214e+06	1.29496e+06	1.02836e+06	813092	801655	780475	741378	714753	722611	712025	574772	581228	567017	470435	431419	489029	379468	404163	423792	398532	398955	383593	388511	343398	346129	423835	372387	399490	338646	338009	388399	313974	297881	308937	295492	317495	344353	301505	305577
no Fatigue	3226892	2.68697e+06	2.28433e+06	1.9955e+06	1.85394e+06	1.76468e+06	1.6795e+06	1.49268e+06	1.50252e+06	1.3716e+06	1.29925e+06	1.21514e+06	1.01791e+06	721143	752870	715088	674249	765053	690032	698675	533219	560948	549803	470732	471902	431258	390785	360694	384391	347259	397296	424790	368218	365304	296564	336338	344956	348291	341218	371365	313634	305019	325599	297286	282543	338282	309289	273294	298875
no Fatigue	3.01895e+06	2.55514e+06	2.11713e+06	1.86468e+06	1.73445e+06	1650578	1.63175e+06	1.36388e+06	1.37668e+06	1.27977e+06	1.16187e+06	1.19754e+06	927974	674595	708623	655583	601847	705469	633110	592968	487054	530273	550322	413900	461099	399286	366419	310234	336394	328008	345791	379700	322163	321390	269444	323598	315373	300409	335305	337534	288637	285477	301171	261484	284452	310702	293989	231705	277881
no Fatigue	3.51913e+06	2.41393e+06	2.35779e+06	2.1411e+06	1.85099e+06	1.79695e+06	1.82734e+06	1.54932e+06	1.62245e+06	1.44306e+06	1.09032e+06	1.22997e+06	1.08733e+06	718848	822312	686699	700310	769794	725924	613753	592721	497010	556348	499802	452147	493555	399461	360533	397579	431372	397876	437819	400091	371416	364320	390905	350749	355359	366047	385302	299164	316230	349281	271215	291780	360250	359372	303866	328667
Fatigue	3283171	2.68668e+06	2.34137e+06	2.09093e+06	1.90203e+06	1.83014e+06	1.84201e+06	1.51231e+06	1.43179e+06	1.39457e+06	2.19761e+06	1.3679e+06	1.15091e+06	990288	831997	883708	842396	761893	881608	1.04209e+06	765073	791294	522514	603150	550136	487242	440549	436586	492417	398218	457759	398426	440231	468569	444654	393341	396683	479045	343575	337810	361098	378389	315001	441223	354821	294639	309593	362082	320008
no Fatigue	3.24772e+06	2.55961e+06	2.23822e+06	2.20803e+06	1.80718e+06	1.74608e+06	1.77486e+06	1.48168e+06	1.50609e+06	1.36584e+06	1.39216e+06	1256136	1.07867e+06	807472	776252	757992	754441	730223	731969	736104	626294	611459	544299	505992	471047	466091	388897	405195	421953	415950	407264	399842	402577	379930	339688	388795	371630	351480	349628	348574	395240	341354	309150	329949	310070	317651	328008	310688	300971
no Fatigue	3.2878e+06	2.65084e+06	2.30441e+06	2.07593e+06	1.90651e+06	1.8258e+06	1.76398e+06	1.51945e+06	1.52518e+06	1.39288e+06	1.25566e+06	1.32138e+06	998187	844952	722084	786484	749574	748252	743050	712016	640819	649877	546041	505967	530542	453350	431268	407449	409913	392815	410709	411810	408113	410188	403518	352810	353696	351796	354054	352257	307412	351173	338508	352781	336282	326247	301690	338990	311679
no Fatigue	3.42072e+06	2.63382e+06	2.34917e+06	2.54695e+06	2.07934e+06	1840707	1.84903e+06	1.4872e+06	1.53443e+06	1.35944e+06	1.65331e+06	1.47771e+06	1.03444e+06	1.01386e+06	738530	914057	839378	738729	820212	957761	795714	754968	580764	575418	518808	452111	407083	406467	477992	448496	426583	419048	450017	469473	455747	501912	379545	458802	367646	347570	374201	385005	304628	406871	340726	323700	324289	421955	300383
no Fatigue	3383019	2.27377e+06	2.19294e+06	1.92978e+06	1.75056e+06	1.79288e+06	1.71934e+06	1.47491e+06	1.51673e+06	1.40864e+06	1.14514e+06	1.14863e+06	946872	726608	708402	692405	692735	793504	667590	612605	591288	540381	561420	457351	540154	412488	399827	344128	329041	366166	365899	432788	375239	387951	321661	354629	326751	310667	362258	368702	272193	323982	344121	273291	302557	336389	310728	293659	307316
no Fatigue	3465769	2.75434e+06	2.32074e+06	2.08818e+06	1.92839e+06	1.82372e+06	1.69446e+06	1.53542e+06	1.58299e+06	1.40758e+06	1.42724e+06	1.22892e+06	1.16501e+06	778844	752978	768422	776114	754301	683624	761267	594340	617735	557198	485223	533811	425121	395336	398509	384384	364557	380648	444716	395112	403127	315244	392056	347928	425061	365577	388507	326668	323788	328602	326540	296057	330397	322623	287105	300762
no Fatigue	3.0537e+06	2.53252e+06	2.05187e+06	2.15431e+06	1.73494e+06	1646418	1.57536e+06	1.40221e+06	1.42255e+06	1.27973e+06	1.2918e+06	1.13217e+06	975355	809996	644999	782224	773033	685349	676177	787638	661112	628554	454944	479169	485880	423328	392726	410523	405519	396432	375306	373663	400215	413376	402775	415040	340702	386939	321303	317460	369696	338708	293125	355501	333121	295166	275199	359080	294246
no Fatigue	2978920	2.4245e+06	2.07041e+06	1.98749e+06	1.72469e+06	1.61765e+06	1.65602e+06	1.36666e+06	1.37524e+06	1.28161e+06	1.21486e+06	1.17727e+06	953840	806118	730364	715883	687627	651187	692817	725495	591031	585709	499104	465343	404797	462200	394798	374882	422011	405315	355991	347033	379735	334426	386217	388236	348465	311696	337907	310482	329457	304865	299764	293818	305612	295118	346664	301263	289202
no Fatigue	3387026	2.32114e+06	2.23146e+06	1.83558e+06	1.72914e+06	1788975	1.74637e+06	1.48695e+06	1.57583e+06	1.43219e+06	934128	1.11592e+06	1.00746e+06	706866	801251	641307	642694	754951	629825	573301	507820	466685	569885	426509	482115	456745	406350	355810	356834	368539	358784	430475	358798	319082	267661	325634	331422	316310	360039	385692	285796	296722	342059	234805	252829	342847	345919	246795	307093
no Fatigue	3.14607e+06	2586389	2181258	2051313	1804633	1.73405e+06	1.78417e+06	1471791	1441129	1341933	1266821	1.25993e+06	987031	819302	744663	740973	755707	721563	737670	707568	633748	610850	508448	509612	465562	485310	401724	406466	404241	404086	414798	382090	388952	384578	345040	372952	361962	383408	322384	326550	323238	341426	316968	323176	312353	305808	310790	319337	309438
Fatigue	3147380	2676399	2186395	2181390	1921240	1664054	1734673	1394794	1389536	1271487	1595219	1356705	963750	822418	806378	771887	736923	684357	800638	876346	685842	653169	511094	543026	431499	470531	410459	375097	424486	425553	403210	368833	407978	419352	496061	429756	342855	405717	324716	317285	316520	334375	281871	355137	325743	297128	332932	368389	312087
no Fatigue	3.23035e+06	2.3973e+06	2.21287e+06	2.23625e+06	1.78153e+06	1.77254e+06	1.78329e+06	1.45042e+06	1.44171e+06	1.36623e+06	1.56435e+06	1.25007e+06	1.01473e+06	868182	737595	801624	789233	745942	739842	873887	699214	649846	550437	519961	504070	447838	400686	400780	421564	406155	415798	396706	389848	414268	383233	445223	374495	399555	349862	331653	404445	356277	307839	362648	336021	311416	312447	344445	297268
no Fatigue	3430663	2.76574e+06	2.31049e+06	2.48993e+06	1.89427e+06	1.83885e+06	1.91112e+06	1.53167e+06	1.51063e+06	1.4061e+06	1.57868e+06	1.352e+06	1.05039e+06	965035	786312	984153	949237	767531	928028	837589	830077	822062	552312	626723	528342	496670	498611	443710	474437	449383	451056	397332	480967	510573	594680	486691	378909	465160	357346	338172	394149	369781	329284	425272	472575	317060	339023	464829	353129
no Fatigue	3250190	2.88429e+06	2.28159e+06	2.54261e+06	1.9664e+06	1.82987e+06	1.82213e+06	1.51278e+06	1.51409e+06	1.37701e+06	1.52955e+06	1.35915e+06	1.07712e+06	957296	736477	913638	863310	725241	783245	851945	719824	781665	555320	517236	473923	490121	389317	434491	498463	436642	424101	394188	438970	422211	416721	477371	407605	424183	358197	346827	408540	371909	310211	377470	374159	322271	344497	377231	312339
no Fatigue	3086983	2.73566e+06	2.14673e+06	1.9049e+06	1.7923e+06	1674484	1.65219e+06	1.4468e+06	1.42144e+06	1.30461e+06	1.28341e+06	1.18412e+06	983612	720132	733100	666982	644624	711556	632031	682430	527283	507173	510497	429836	477218	424494	358803	366414	335992	350958	352843	380948	337125	346980	245842	346046	323643	336717	325162	329705	330619	286303	296942	290566	268916	302319	291599	250528	286915
no Fatigue	3.03767e+06	2.73322e+06	2.09971e+06	1.84178e+06	1.75918e+06	1718905	1.68076e+06	1.44436e+06	1.36099e+06	1.33247e+06	1.20911e+06	1.19306e+06	872053	783922	687403	763435	694944	698615	705092	674620	609269	643397	504614	449972	523706	444184	441761	378025	401566	370410	360773	356343	390088	389172	459612	361577	329765	329123	340906	316232	280618	312818	307556	308061	384751	294527	297521	316039	318639
no Fatigue	3247170	2.73103e+06	2.28226e+06	2.37831e+06	1.82015e+06	1759611	1.80252e+06	1.48574e+06	1.47091e+06	1.37097e+06	1.8014e+06	1.33882e+06	1.03089e+06	998119	779332	919671	850668	728289	836214	982320	758884	789448	529712	541211	545582	468420	418464	442208	499859	423028	441383	372683	452167	452919	503352	468873	374842	434646	361593	324041	398020	383834	303185	396068	378142	306792	308216	396592	314657
no Fatigue	3130907	2.83563e+06	2.11096e+06	1.97117e+06	1.81823e+06	1.67904e+06	1.61067e+06	1.43785e+06	1.41605e+06	1.28118e+06	1.12655e+06	1.20811e+06	913964	754504	668396	731186	676797	687178	670516	676970	593325	536394	480262	451116	467297	423113	367162	366374	367075	390693	357196	375395	393284	393939	367044	385123	308640	370396	317544	319503	279398	305089	294482	314214	301708	301517	294531	342285	296898
no Fatigue	3.14166e+06	3.02428e+06	2.1802e+06	1.92253e+06	1.89884e+06	1727783	1.65693e+06	1.52106e+06	1.43169e+06	1.35489e+06	1.25349e+06	1.29597e+06	937231	823395	676870	778135	702466	700904	718647	812998	669952	644891	480727	465324	475589	463587	411548	401559	418699	409704	377541	365358	414155	392771	429452	374330	350228	337637	332976	323515	305325	304074	302960	331994	343800	307104	301617	347684	321915
no Fatigue	2.97737e+06	2.70999e+06	2.06758e+06	1.70277e+06	1.77792e+06	1668720	1.5076e+06	1.4127e+06	1.38653e+06	1.27099e+06	1.03604e+06	1.13514e+06	876686	725048	669242	698540	587965	671006	590909	625298	462507	519117	493214	369313	490004	387469	359301	336594	374866	331582	329653	374978	368171	327099	344999	325226	301129	309405	327155	334182	244870	268847	295510	264090	264543	299476	286535	265267	283218
Fatigue	3023504	2.33066e+06	2.08061e+06	1.99351e+06	1.67262e+06	1.66038e+06	1.72963e+06	1.38388e+06	1.34387e+06	1.30374e+06	1.71576e+06	1.21658e+06	987237	893109	768362	791268	750306	717612	772394	862987	619511	623836	498973	518223	471760	457281	379749	385474	423786	381579	404073	356420	389116	407647	440668	392062	355382	389678	323269	294488	347418	329760	296801	360964	315177	287173	301667	321732	295410
no Fatigue	3.24546e+06	2.64926e+06	2.30552e+06	1.92594e+06	1.91352e+06	1.77325e+06	1.82127e+06	1.47687e+06	1.49182e+06	1.36741e+06	1.37706e+06	1.31449e+06	1.12046e+06	771079	793817	687584	660563	727661	711327	760280	591742	548669	547754	496398	515834	460937	403484	374972	378342	386626	396854	414350	373144	373631	290113	349248	341899	377525	347463	352888	298662	326450	331037	287397	264266	310971	315396	289242	301304
no Fatigue	3.07746e+06	2.73783e+06	2.18892e+06	2.09643e+06	1.84463e+06	1.67842e+06	1.76222e+06	1.42214e+06	1.4282e+06	1.27889e+06	1.14523e+06	1.26806e+06	964854	770447	737107	719105	733372	691117	721242	624664	608477	553329	503368	500822	431915	474069	376653	387070	415400	402500	407355	381734	389978	368073	326341	371363	341926	391289	313182	324177	299492	332505	301416	299416	304418	305124	309177	320886	296413
no Fatigue	3178574	2.53866e+06	2.14872e+06	1.86091e+06	1.81841e+06	1.7519e+06	1.72101e+06	1.47388e+06	1.4432e+06	1.35001e+06	1.22398e+06	1.25769e+06	974157	754486	668950	682952	657304	707322	641109	693801	585721	576532	494154	446162	523822	435139	381015	390662	363617	381716	361299	386876	376677	360550	283578	337267	330517	325182	348652	334546	314588	330327	313733	281864	294549	299100	284916	271216	295483
no Fatigue	3.24468e+06	2.59052e+06	2.15002e+06	2.39412e+06	1.82703e+06	1.76999e+06	1.7444e+06	1.45309e+06	1.43916e+06	1.34973e+06	1.52596e+06	1266872	986594	1015399	676578	966880	901318	718127	816530	903891	784892	816405	502981	560237	532345	456029	427238	436565	507015	439628	421478	376877	472721	474278	531290	479756	383440	445757	355942	317979	388149	380096	310429	400570	407369	306643	293125	447328	316651
Fatigue	3.45805e+06	2.76553e+06	2.35317e+06	2.82682e+06	2.099e+06	1.82188e+06	1.87963e+06	1.48274e+06	1.54651e+06	1.36372e+06	1.76049e+06	1.50557e+06	1.0656e+06	1.13079e+06	765860	1.03458e+06	906958	714378	857366	1.01078e+06	827448	853656	608687	578450	517214	471416	421215	436621	562135	460195	441045	403730	483740	468332	563872	568511	399690	493928	388765	349330	408452	398113	301508	417513	403137	330717	362989	468152	305070
Fatigue	3.19334e+06	2.46514e+06	2.16628e+06	1.79455e+06	1.74433e+06	1.73076e+06	1.64017e+06	1.47582e+06	1.46149e+06	1.37375e+06	1.16226e+06	1185861	974251	738957	742104	689036	692377	718819	684402	702607	560416	543025	489153	460103	452866	460420	403664	386423	372886	399792	364338	384778	378740	365992	374176	325195	343674	297407	332557	337510	300082	300382	323560	299658	275659	317509	314906	301670	308526
Fatigue	2979737	2.50603e+06	2.1532e+06	1.73716e+06	1.62308e+06	1.6979e+06	1.67494e+06	1.42248e+06	1.37244e+06	1.32369e+06	1.47235e+06	1.19721e+06	985696	737830	749230	708957	721711	707983	723784	765381	590316	628350	475573	476754	477209	466037	415567	412081	392321	393972	392943	357839	384663	370797	386671	308860	347189	329311	325069	307622	374195	323604	300932	323471	310863	280813	283443	282606	302925
Fatigue	2.81403e+06	1.91786e+06	1.92282e+06	1.75105e+06	1.45025e+06	1.59511e+06	1.49501e+06	1.30614e+06	1.30144e+06	1.25261e+06	1.04167e+06	1.00265e+06	865148	713086	597697	683268	695402	657202	624161	624460	580354	568236	458126	434501	445382	411158	391195	382397	367591	374788	342227	349613	359749	347851	385680	310236	339562	268517	322792	298031	345572	310074	297174	298882	307107	280899	277049	302802	273887
Fatigue	3.06522e+06	2.86861e+06	2.24669e+06	1.67767e+06	1.70666e+06	1.7201e+06	1.73891e+06	1.52546e+06	1.40128e+06	1.38146e+06	1.45514e+06	1.2766e+06	981978	752061	796232	718792	742478	744072	774811	753122	577424	637207	518105	494260	465066	492082	427179	421748	392662	371348	432638	360612	382504	362351	329930	265531	364095	331532	322034	324828	338218	301038	320494	310628	311098	303658	299445	278942	318593
Fatigue	2.98288e+06	2.48259e+06	2.09019e+06	2.14382e+06	1.80429e+06	1.65581e+06	1.64997e+06	1.38121e+06	1.40326e+06	1.24491e+06	1.10318e+06	1.2395e+06	934069	790285	612831	726322	711500	673440	639541	647829	624613	587583	492849	453318	460157	424465	357744	384575	388377	399606	365186	372429	377075	373877	342383	394405	339700	366082	325250	313997	341053	329178	289899	339655	314394	290579	286712	330230	276778
Fatigue	3160193	3.05497e+06	2.29755e+06	1.96022e+06	1.83765e+06	1.74874e+06	1.70492e+06	1.51573e+06	1.41996e+06	1.3577e+06	1.90932e+06	1.3332e+06	1.02806e+06	861692	793919	813251	811916	750815	814588	946889	658958	708148	489836	540247	510754	450363	408533	440230	423427	361510	437740	380793	406872	416836	338741	336938	363018	438420	321419	333414	374229	324599	297919	359318	324855	295617	271211	299480	303793
Fatigue	3273697	2.69717e+06	2.27535e+06	1.9853e+06	1.74307e+06	1.81572e+06	1.80092e+06	1.53404e+06	1.45771e+06	1.42702e+06	1.77797e+06	1.29326e+06	1.07895e+06	873536	808535	826162	847972	775586	831777	921446	695561	700686	508926	566147	508599	489488	440570	458300	439725	398935	457685	390612	422208	429028	354578	357377	385596	401953	334137	332636	396106	364159	325039	372415	332047	307908	299046	334401	320548
Fatigue	3.16539e+06	2.54241e+06	2.16373e+06	2.00888e+06	1.69939e+06	1.74346e+06	1.68342e+06	1.48931e+06	1.46368e+06	1.39569e+06	1.37917e+06	1.15405e+06	1.01675e+06	862543	713008	803502	798786	737407	720286	813690	675286	652672	478622	514219	518999	470881	448765	442304	418153	407285	408765	375640	406055	408366	423846	371604	373905	361472	337911	316131	385681	343357	320918	363531	347266	304944	288148	341840	315705
Fatigue	3170421	2.5048e+06	2.26457e+06	1.81241e+06	1.62513e+06	1748707	1.75664e+06	1.51175e+06	1.44377e+06	1.40838e+06	1.65105e+06	1.23223e+06	1.03827e+06	774387	802798	749764	813951	778977	806421	813456	612566	656089	518607	534591	496989	477915	430613	428542	398555	381578	457573	377986	394468	398274	345772	272642	376071	342801	330845	330460	393124	323338	328156	335298	317990	306361	283894	287475	313186
Fatigue	3115800	2.48233e+06	2.16399e+06	1.85535e+06	1.70755e+06	1.73327e+06	1.61261e+06	1.44498e+06	1.43338e+06	1.36334e+06	1.13897e+06	1.10365e+06	934358	712833	663170	714480	717719	768864	663740	618408	546238	591333	540498	458591	507251	411441	422091	365072	339053	331596	375127	406445	359702	369696	332106	304141	339171	309061	343004	348899	295631	313722	336805	291787	326194	326045	292120	275739	300412
no Fatigue	3.19784e+06	2.53044e+06	2.18578e+06	2.06707e+06	1.79454e+06	1.77818e+06	1.68843e+06	1.47508e+06	1.48394e+06	1.37122e+06	1.23171e+06	1191912	1.00868e+06	801737	678836	770221	742390	726964	671440	726088	623872	615357	500210	464343	522664	445293	402256	401118	404905	414470	368661	392984	406392	400068	405103	396208	353676	344527	354001	333660	346381	340288	321328	332994	326122	312352	304667	337279	305293
no Fatigue	3.07297e+06	2.6005e+06	2.16654e+06	2.02102e+06	1.70348e+06	1.72815e+06	1.66908e+06	1.45664e+06	1.42796e+06	1.37431e+06	1.13167e+06	1.1682e+06	952750	756099	663628	766497	753308	732359	709381	645312	625442	629379	524965	492337	478423	455102	463614	405613	408351	384840	409604	389226	383780	380257	411885	343834	365454	317218	342217	340053	365756	326807	332143	336196	397436	317073	310036	337026	316325
no Fatigue	3099793	2.44141e+06	2.1663e+06	1.6379e+06	1.67238e+06	1696365	1.62282e+06	1.46338e+06	1.4543e+06	1.35175e+06	1.01155e+06	1.14312e+06	982403	638445	696209	605114	643797	717367	638267	572477	518941	479818	491643	447197	422394	455249	388676	375774	335994	389459	358111	393967	358835	337240	284070	271157	336940	276182	325056	341375	294411	285511	323763	271238	265280	311516	313172	263101	298753
no Fatigue	3.34203e+06	2.54335e+06	2.20848e+06	1.76317e+06	1.84837e+06	1.79412e+06	1.66487e+06	1.48583e+06	1.55618e+06	1.40309e+06	969992	1.16019e+06	988969	698749	701749	643686	623475	775592	580032	575374	482912	469870	555021	400586	529505	405414	383817	329375	305596	333921	342175	439444	341744	336951	234428	302994	315548	307544	353587	380359	262368	285767	338995	238277	262451	336373	303268	234347	298123
Fatigue	3190864	3.16776e+06	2.27081e+06	1.87929e+06	1.96298e+06	1756029	1.61091e+06	1.52091e+06	1.51126e+06	1.35084e+06	905644	1.25326e+06	942421	652837	653313	684406	615269	742638	614657	543281	464629	528484	551315	391292	468165	409229	375318	343973	344397	340178	357263	413643	365538	335981	278371	324473	313683	315557	344171	366897	267598	264659	323929	271174	307376	340120	302523	278187	299821
no Fatigue	3087108	2.84955e+06	2.21824e+06	1.87498e+06	1.83318e+06	1.73174e+06	1.6724e+06	1.48377e+06	1.43715e+06	1.34539e+06	1.22254e+06	1.26305e+06	961127	793559	683709	742001	715759	710292	696257	730072	597951	609742	492813	465496	481324	449087	404206	402979	400526	384456	377501	381611	386356	380121	349904	343471	347222	357010	332631	331204	314463	304685	319179	321887	323186	309317	287915	311421	304342
no Fatigue	3.33968e+06	2.46849e+06	2.25708e+06	1.75576e+06	1.82153e+06	1.79486e+06	1.65878e+06	1.50989e+06	1.57942e+06	1.40271e+06	795695	1.13765e+06	1.02411e+06	566053	735494	569285	590540	755513	561217	463762	468419	419171	546656	393508	471506	436045	388611	347100	292602	382855	328278	441871	347865	313943	243719	299178	321746	257414	359340	386309	293762	285442	336598	232399	235794	342592	331775	231661	306603
no Fatigue	3.24357e+06	2.57074e+06	2.22877e+06	2.24307e+06	1.84407e+06	1.7662e+06	1.74341e+06	1.46722e+06	1.51e+06	1.3602e+06	1.30312e+06	1.26954e+06	1.07775e+06	844126	683927	789305	772935	724158	697390	726205	643172	661639	525815	500040	500829	442711	397523	410641	412076	396488	389130	404219	387148	401969	325985	406105	363895	374313	352759	348401	385796	349609	312976	350530	342237	317492	302990	327108	294823
no Fatigue	3035346	2.1774e+06	2.07526e+06	1.56256e+06	1.58466e+06	1.75499e+06	1.58777e+06	1.42851e+06	1.40549e+06	1.36791e+06	1.08462e+06	1.08857e+06	942401	745866	668269	710224	717993	736160	676483	600116	514218	602891	496209	447751	491766	435439	397716	384771	378571	359053	363247	384039	383832	366561	426879	267152	348969	265574	340535	332110	276061	312835	342648	302269	303593	306596	294860	277925	300115
no Fatigue	3093283	2.58012e+06	2.13856e+06	1.99894e+06	1.72566e+06	1725876	1.67948e+06	1.45617e+06	1.45349e+06	1.35347e+06	1.11854e+06	1.16655e+06	975928	775230	662255	735367	727885	713128	648885	671644	591035	590535	510977	451783	491520	445637	408210	412512	414635	382703	378158	386126	384065	355111	324740	372584	351992	375015	344434	340248	365357	331137	312294	308187	342126	310099	302466	301558	297265
no Fatigue	3.32972e+06	2.6524e+06	2.32022e+06	2.03331e+06	1.86241e+06	1.77069e+06	1.71944e+06	1.50052e+06	1.55394e+06	1.39325e+06	1.02349e+06	1.23273e+06	1.01011e+06	704440	738941	696301	667704	753480	671978	552890	542256	539574	575128	452780	481660	438294	410687	352260	356364	376343	361883	422778	365412	354067	340132	353674	336262	300638	365810	374931	301265	298832	338162	295534	303325	351159	322261	283215	307894
Fatigue	3306089	2.41653e+06	2.24875e+06	2.10427e+06	1.81686e+06	1.80754e+06	1.77523e+06	1.49251e+06	1.51844e+06	1.40026e+06	1.18113e+06	1.23304e+06	1.02513e+06	803092	724530	766682	800207	746127	717979	669894	649907	640037	557150	505720	490747	468052	419626	407207	399695	415617	387217	409631	398173	395473	359917	379912	371275	358212	362002	355120	353625	343528	331858	321760	326787	327169	332611	325624	310208
Fatigue	3.27531e+06	2.51784e+06	2.24077e+06	2.12201e+06	1.87811e+06	1792272	1.7402e+06	1.48747e+06	1.5202e+06	1.39363e+06	1.20929e+06	1.29447e+06	1.02297e+06	850746	718415	772974	745358	737735	702832	744945	629550	627081	551744	500365	493684	454976	428387	412666	417950	401309	389776	405140	391128	384848	368707	385584	366323	350068	358397	351476	344354	347588	333605	332348	322077	325532	326957	329975	302771
Fatigue	3.11592e+06	2.56013e+06	2.17221e+06	1.91798e+06	1.77173e+06	1.7275e+06	1.68866e+06	1.4388e+06	1.43683e+06	1.34207e+06	1.17721e+06	1.2211e+06	978331	766771	705241	724053	694316	720591	671779	678465	579632	584084	537464	465692	473440	440621	408886	381535	378382	378482	374824	389594	366475	358425	336376	355624	345610	338045	340942	333483	335081	315265	315503	307286	306287	310191	310041	296177	294776
Fatigue	3369759	2.54249e+06	2.29422e+06	2.2345e+06	1.89015e+06	1.82719e+06	1.78442e+06	1.51132e+06	1.51885e+06	1.41898e+06	1.4943e+06	1.31783e+06	1.03029e+06	959476	754185	877442	862404	748952	807542	883233	741058	718479	563348	561672	525376	467478	464313	427221	444618	424161	410006	414478	426378	452799	461201	437710	378678	417944	363426	350133	324350	360158	338627	369513	373550	325234	340552	394852	319040
Fatigue	2.80182e+06	3.38493e+06	2.22946e+06	1.85982e+06	1.92301e+06	1698687	1.77153e+06	1.49721e+06	1.31895e+06	1.31936e+06	1.19057e+06	1.41887e+06	875684	778102	659729	760921	726603	695095	765663	684206	599762	683405	533373	487157	415101	500391	457444	411043	415967	370986	432580	340670	365347	346111	366824	329604	375572	342812	314693	300791	329986	284857	313900	328073	406429	297163	303008	307610	318678
Fatigue	3.11833e+06	2.47696e+06	2.16072e+06	1.76792e+06	1.7768e+06	1.71072e+06	1.67947e+06	1.45236e+06	1.46136e+06	1.33456e+06	783033	1194375	919473	643078	684556	600365	593798	695976	600138	480882	503112	471170	521202	418755	475556	437493	397214	354868	342222	382524	346693	399787	353134	320364	276295	299017	321076	271687	338429	349541	258351	299526	329283	242642	280250	315865	303211	257617	297215
Fatigue	3372533	2590709	2318278	2099555	1873790	1814372	1750034	1525717	1576638	1414821	1055556	1270325	1038645	817259	732439	737355	729313	740656	667838	690973	619775	573467	565185	469965	484202	457984	411607	406738	394145	416961	376284	415597	386142	375291	343341	391154	356889	345131	362050	359472	345897	326401	334502	313986	302278	336236	327311	319326	303340
Fatigue	2838437	2.33612e+06	2.07086e+06	1.93021e+06	1.62153e+06	1.60157e+06	1.58436e+06	1.32224e+06	1.36586e+06	1.23085e+06	997116	1.14979e+06	937555	675861	616768	670673	637998	659255	609352	554688	539656	540220	520742	407599	425280	403601	365081	346144	358403	371201	335786	373172	341805	320550	307210	356459	332473	280994	332686	320479	371949	288548	289399	290094	299432	292696	281962	274456	266483
Fatigue	3104182	2.91465e+06	2.25424e+06	1.69824e+06	1.82761e+06	1.7166e+06	1.67283e+06	1.49665e+06	1.47457e+06	1.34846e+06	939993	1.22113e+06	981949	628395	741969	596384	590051	706050	606630	548104	458739	456345	524901	398766	423519	462179	383972	370074	330898	365683	351844	387573	337057	296388	242081	300050	328076	284132	330878	341944	295601	261841	313487	252622	256708	320593	317074	225867	300223
Fatigue	3125284	2.24385e+06	2.08965e+06	1.89258e+06	1.62272e+06	1722400	1.56489e+06	1.42836e+06	1.46434e+06	1.35218e+06	1.05294e+06	1.0511e+06	949999	758345	656723	737374	693145	717695	636929	637439	563497	581900	493644	440031	512046	413849	408943	385638	384035	374868	350669	395128	388484	376910	418321	347937	333806	301044	348451	342608	322462	324776	325888	310272	317815	314752	300926	321631	299837
Fatigue	3192186	2.56252e+06	2.26224e+06	1.80981e+06	1.79073e+06	1765183	1.69676e+06	1.47816e+06	1.47678e+06	1.38329e+06	1.22563e+06	1.21678e+06	1.00922e+06	692459	706783	668334	665686	738019	666149	663503	579390	565226	510383	457773	499907	440935	423929	385924	375627	389976	349731	397830	381305	374366	363159	320488	338212	321370	355987	350337	326289	312377	327674	311339	325194	315423	299418	276513	303052
Fatigue	3072234	2.18092e+06	2.09132e+06	1.91911e+06	1.64967e+06	1.7085e+06	1.67057e+06	1.41011e+06	1.38652e+06	1.34658e+06	1.36358e+06	1.17981e+06	918650	843561	681546	761484	755182	723274	728906	818080	697096	674744	502053	514851	505491	442667	454168	403112	405958	395181	388122	377978	394850	404695	444152	358552	363802	319604	340212	321153	346442	351989	313843	342039	344520	297360	290248	347286	305728
Fatigue	3.06337e+06	3.02933e+06	2.28046e+06	2.06327e+06	1.86796e+06	1728203	1.74311e+06	1.50315e+06	1.42451e+06	1.34521e+06	1.28897e+06	1.35042e+06	968283	863311	689606	807321	788541	700243	771581	758735	671531	664058	501314	515605	451762	480653	408383	428478	449593	409669	425430	369991	399038	396879	336952	365547	369814	394741	322732	320623	352069	320140	317789	356962	359335	307437	297677	356007	305413
Fatigue	3.21222e+06	2.89201e+06	2.29705e+06	1.79296e+06	1.79729e+06	1.80438e+06	1.73201e+06	1.53251e+06	1.45439e+06	1.39094e+06	1.88196e+06	1.28998e+06	1.06579e+06	847427	839661	801131	782996	755119	796554	924061	606864	731005	492416	513153	547262	464230	416909	440672	443563	369097	422254	378280	425626	420948	450651	331736	351690	406455	338865	338192	333984	343107	306134	365574	310981	295255	290815	292351	316313
Fatigue	3149042	2.65618e+06	2.25245e+06	1.99908e+06	1.85276e+06	1.70774e+06	1.68699e+06	1.45897e+06	1.49646e+06	1.34822e+06	1.04909e+06	1.24931e+06	1.01132e+06	718591	718442	698070	683658	720425	670325	603814	571685	542471	545966	449963	429434	457569	401553	365618	362991	385080	377823	404821	355384	332126	289449	340724	349032	311762	341631	354341	325543	290730	327097	282419	306538	332200	332461	275814	303479
Fatigue	3004433	2.58457e+06	2.18136e+06	1.44057e+06	1.69154e+06	1679829	1.5917e+06	1.44705e+06	1.41786e+06	1.32879e+06	1.00697e+06	1.13143e+06	942338	546689	721837	535517	567656	729529	592910	509490	418337	427413	523208	393153	436072	425649	385440	335481	285474	324370	337629	400656	312261	295745	234555	224980	311009	261199	323617	352901	252561	245375	324028	232042	240596	311596	300919	183602	290082
Fatigue	3.07794e+06	2.50446e+06	2.14436e+06	1.59049e+06	1.73186e+06	1716611	1.58419e+06	1.46238e+06	1.45239e+06	1.36625e+06	1.05514e+06	1.12134e+06	958297	612554	716965	613846	629335	756201	630999	576299	451380	478675	524658	430960	467139	432319	429136	356795	320191	323800	372648	405377	337608	312125	303869	238236	328809	265477	334274	357305	277972	286743	333307	248027	273497	326238	304250	219729	305038
Fatigue	2.95659e+06	2.48263e+06	2.12526e+06	1.37041e+06	1.64219e+06	1.6811e+06	1.72813e+06	1.44166e+06	1.4027e+06	1.34586e+06	699009	1170390	944589	565505	761770	500145	560074	690163	605756	423557	418806	398893	497094	407769	391035	507994	405983	361391	325268	388408	349895	364902	319476	259148	245762	236279	333583	244822	315883	322703	263022	271540	328721	212589	236603	297543	323839	194668	303420
Fatigue	3160615	2.81777e+06	2.21096e+06	1.78095e+06	1.82784e+06	1.76674e+06	1.67331e+06	1.50945e+06	1.46604e+06	1.36534e+06	1.04315e+06	1.23262e+06	982520	760568	700847	731931	651872	713092	638971	625085	555683	527238	512744	426761	500101	440163	406820	378979	395971	390975	358748	393480	390369	347429	307924	339490	340017	323278	343159	341240	313945	290030	316425	291841	295786	309895	300836	302050	303073
Fatigue	3196879	2.44266e+06	2.25178e+06	1.9367e+06	1.74154e+06	1774265	1.89338e+06	1.49824e+06	1.4194e+06	1.41622e+06	1.39115e+06	1.34722e+06	946422	918876	817533	791569	806093	739826	855486	802013	718374	671200	535606	576310	457559	531052	450247	426289	443980	441340	433825	369601	410522	408076	419627	348948	393207	351461	334515	317087	318931	344370	343806	344676	328286	311194	336363	361014	327115
Fatigue	2851962	1.84671e+06	2.01727e+06	1.22399e+06	1.41625e+06	1.5809e+06	1.74961e+06	1.38992e+06	1.32102e+06	1.34999e+06	868397	1.10885e+06	852414	641706	779100	464229	561079	686349	674937	510477	476312	447636	445055	453140	414150	523583	419945	350270	308557	389823	367544	342591	299292	289692	266833	198987	331667	201610	299295	295586	213522	281005	347491	199098	257091	285713	310307	207167	315089
Fatigue	3.20241e+06	2.62516e+06	2.48154e+06	1.60609e+06	1.78912e+06	1794866	1.86e+06	1.54295e+06	1.45973e+06	1.43722e+06	1.70149e+06	1.35071e+06	1.01764e+06	836783	906498	682621	760893	770749	796838	816579	603645	629755	507414	529682	499595	516676	426462	432980	406877	387543	382222	384201	375190	389051	328990	281948	365010	381798	341989	341912	268742	315292	343929	312011	276107	304099	323965	254672	307296
Fatigue	3406395	2.47712e+06	2.30616e+06	2.4373e+06	1.81293e+06	1.74753e+06	1.82816e+06	1.48644e+06	1.54179e+06	1.37526e+06	1.43147e+06	1.29697e+06	1.06512e+06	896364	787993	835707	835584	737808	824246	786830	730192	637226	539565	570852	462532	481644	389699	408946	432596	446894	430399	412936	433644	455661	404243	457448	358102	443095	339558	347900	341840	370669	332959	373006	337183	331785	342349	391604	313724
Fatigue	3.09838e+06	2.23638e+06	2.23805e+06	2.09868e+06	1.61198e+06	1.60787e+06	1.72505e+06	1.38207e+06	1.43399e+06	1.26957e+06	1.50871e+06	1.19343e+06	1.05506e+06	678234	813106	660403	776895	697927	756500	714021	607605	594850	504964	513192	406555	463643	355123	396594	373718	397075	417469	375871	368794	375258	286084	344505	336336	391483	313515	330880	380235	329992	293404	310526	278766	302034	312327	277626	285935
Fatigue	3.1684e+06	2.45098e+06	2.25725e+06	1.83652e+06	1.71529e+06	1.74657e+06	1.83823e+06	1.50995e+06	1.51164e+06	1.41264e+06	966300	1.27562e+06	1.05367e+06	790033	781313	704052	782750	732736	770836	514440	544407	597713	547336	523124	398858	540747	406463	433363	400171	426874	417242	384383	403862	358233	395893	322700	380406	290670	342532	334966	293795	341585	359301	317216	300452	327757	367416	298743	321065
Fatigue	3135911	2.2954e+06	2.21432e+06	1.48539e+06	1.71021e+06	1.73045e+06	1.67124e+06	1.4891e+06	1.49659e+06	1.39877e+06	945430	1.16916e+06	1.01806e+06	660881	797491	578367	619773	719818	636436	505982	466924	464571	493480	421794	457391	488713	417589	385093	327578	384912	354046	395867	344109	297266	281058	253009	331345	262691	338342	350367	247068	289705	347784	241930	253661	317721	344871	206586	313940
Fatigue	2.65537e+06	1.84718e+06	1.80943e+06	1.97073e+06	1.3641e+06	1.47949e+06	1.49989e+06	1.22716e+06	1.21279e+06	1.17707e+06	1.21113e+06	929478	845252	727935	631052	699184	749942	635317	653452	631788	603125	585717	420339	477222	414169	415905	376726	394920	365890	357604	346482	310158	337208	357430	411972	384047	340661	331980	295477	260663	385162	315082	277755	332520	342129	258787	272649	295575	268290
Fatigue	2846006	2.32155e+06	2.02399e+06	1.63236e+06	1.66333e+06	1.62981e+06	1.65355e+06	1.37905e+06	1.31195e+06	1.27877e+06	1.39811e+06	1.17172e+06	930729	680761	710352	580869	681434	695386	663277	715719	570839	520275	438485	460130	467771	453870	380332	404690	331395	358205	377735	370559	329356	341980	234082	290038	332490	388441	302230	313618	303037	322587	302721	273426	285179	269740	279396	210843	286051
Fatigue	2.80217e+06	2.35441e+06	1.997e+06	1.77077e+06	1.67121e+06	1.53636e+06	1.53627e+06	1.33101e+06	1.3306e+06	1.20202e+06	1.23869e+06	1160049	943958	690479	694492	611272	650306	630349	633614	668302	523141	496921	437096	442972	372088	440514	332389	380125	348059	371148	345422	338500	334216	327894	297408	322306	327561	312766	291429	292152	317678	285358	273767	317434	231860	275931	287088	252165	265412
Fatigue	2729595	1.89181e+06	1.91095e+06	1.4218e+06	1.47554e+06	1.58376e+06	1.60309e+06	1.32148e+06	1.27827e+06	1.25443e+06	1.07951e+06	1.03176e+06	811834	660168	752833	566888	592053	665994	672302	543411	426574	450180	462742	409627	416785	455476	363629	335036	318793	338894	344565	341784	323641	298532	354980	241319	315449	228655	302419	297999	235059	271806	310647	239064	219398	279575	300216	205020	283847
Fatigue	3159862	2576697	2178966	2232145	1931103	1719030	1793882	1456432	1456503	1345973	1359496	1363633	994503	852035	765752	786053	864794	712255	779822	811394	687382	687272	524922	545317	423629	514908	415336	414440	412788	441350	394993	377866	401420	412966	395921	435922	384955	433952	333550	323189	316780	345644	320072	334121	312617	310141	348090	338395	315635
Fatigue	3032500	2.45279e+06	2.07634e+06	2.01753e+06	1.74202e+06	1.70201e+06	1.67073e+06	1.41803e+06	1.39076e+06	1.31995e+06	1.16873e+06	1.2136e+06	928787	838137	638462	771402	779016	689046	710604	708371	668619	664022	476306	499552	470853	455545	423964	426454	417145	406029	383815	362387	394718	398641	396177	376111	360006	358976	328146	310031	347502	341022	309982	352798	367812	293340	296707	354582	300929
Fatigue	3122515	2256256	2126166	1855324	1729927	1676934	1627003	1427604	1467066	1341612	988841	1201928	1014357	704555	669093	648719	669484	692935	648063	630433	576536	555686	495048	460363	439184	449586	394173	381352	344469	407564	354898	389398	363965	357222	329488	321492	347007	264044	335816	337967	307797	316222	329730	298612	277306	312131	309709	316183	298766
no Fatigue: silicosis patients without fatigue; fatigue: silicosis patients with fatigue.
[truncated: 1 more columns]
